# Supplementary material for: 4-[(Anthracen-9-yl­methyl­idene)amino]-1,5-dimethyl-2-phenyl-1H-pyrazol-3(2H)-one
Source: Acta Crystallogr Sect E Struct Rep Online. 2011 Jul 30;67(Pt 8):o2163. doi: 10.1107/S1600536811029126 (PMC3213599; doi:10.1107/S1600536811029126)
Supplement: Supplementary file 1 [file e-67-o2163-sup1.cif]

##############################################################################
#                                                                            #
# This CIF contains the data in a paper accepted for publication in          #
# Acta Crystallographica Section E. It conforms to the requirements of       #
# Notes for Authors for Acta Crystallographica Section E, and has been       #
# peer reviewed under the auspices of the IUCr Commission on Journals.       #
#                                                                            #
# Full details of the Crystallographic Information File format               #
# are given in the paper "The Crystallographic Information File (CIF):       #
# a New Standard Archive File for Crystallography" by S. R. Hall, F. H.      #
# Allen and I. D. Brown [Acta Cryst. (1991), A47, 655-685].                  #
#                                                                            #
# The current version of the core CIF dictionary is obtainable from          #
# ftp://ftp.iucr.org/pub/cif_core.dic.                                       #
#                                                                            #
# Software is freely available for graphical display of the structure(s)     #
# in this CIF. For information consult the CIF software page                 #
# http://www.iucr.org/resources/cif/software.                                #
#                                                                            #
# This file may be used for bona fide research purposes within the           #
# scientific community so long as proper attribution is given to the journal # 
# article from which it was obtained.                                        #
#                                                                            #
##############################################################################
data_global
_audit_creation_method     ?
_journal_date_recd_electronic     2011-07-18
_journal_date_accepted     2011-07-19
_journal_name_full     'Acta Crystallographica, Section E'
_journal_year     2011
_journal_volume     67
_journal_issue      8
_journal_page_first     o2163
_journal_page_last     o2163
_journal_paper_category     QO
_journal_coeditor_code     TK2768
_publ_contact_author
;
Muhammad Nawaz Tahir
University of Sargodha
Department of Physics
Sargodha
Pakistan
;
_publ_contact_author_email     'dmntahir_uos@yahoo.com'
_publ_contact_author_fax     '0092 48 32 22 121'
_publ_contact_author_phone     '0092 48 92 30 914'
_publ_section_title
;\
4-[(Anthracen-9-ylmethylidene)amino]-1,5-dimethyl-2-phenyl-1<i>H</i>-pyrazol-\
3(2<i>H</i>)-one
;
loop_
    _publ_author_name
    _publ_author_address
    'Abdullah M. Asiri'
;
Department of Chemistry
Faculty of Science
King Abduaziz University
Jeddah 21589
PO Box 80203
Saudi Arabia
;
    'Salman A. Khan'
;
Department of Chemistry
Faculty of Science
King Abduaziz University
Jeddah 21589
PO Box 80203
Saudi Arabia
;
    'Tahir, M. Nawaz'
;
University of Sargodha
Department of Physics
Sargodha
Pakistan
;
data_I
_audit_creation_method     SHELXL-97
_chemical_name_systematic
;
4-[(Anthracen-9-ylmethylidene)amino]-1,5-dimethyl-2-phenyl-1<i>H</i>-
pyrazol-3(2<i>H</i>)-one
;
_chemical_name_common     ?
_chemical_formula_moiety     'C26 H21 N3 O'
_chemical_formula_sum     'C26 H21 N3 O'
_chemical_formula_iupac     'C26 H21 N3 O'
_chemical_formula_weight     391.46
_symmetry_cell_setting     monoclinic
_symmetry_space_group_name_H-M     'P 21/n'
_symmetry_space_group_name_Hall     '-P 2yn'
loop_
    _symmetry_equiv_pos_site_id
    _symmetry_equiv_pos_as_xyz
    1 x,y,z
    2 1/2-x,1/2+y,1/2-z
    3 -x,-y,-z
    4 1/2+x,1/2-y,1/2+z
_cell_length_a     7.6603(3)
_cell_length_b     16.4549(6)
_cell_length_c     15.8849(6)
_cell_angle_alpha     90
_cell_angle_beta     95.2430(10)
_cell_angle_gamma     90
_cell_volume     1993.91(13)
_cell_formula_units_Z     4
_cell_measurement_reflns_used     2791
_cell_measurement_theta_min     2.79
_cell_measurement_theta_max     25.25
_cell_measurement_temperature     296(2)
_exptl_crystal_description     prism
_exptl_crystal_colour     yellow
_exptl_crystal_size_max     0.32
_exptl_crystal_size_mid     0.24
_exptl_crystal_size_min     0.22
_exptl_crystal_density_diffrn     1.304
_exptl_crystal_density_meas     ?
_exptl_crystal_density_method     'not measured'
_exptl_crystal_F_000     824
_exptl_absorpt_coefficient_mu     0.081
_exptl_absorpt_correction_type     multi-scan
_exptl_absorpt_process_details     '(SADABS; Bruker, 2005)'
_exptl_absorpt_correction_T_min     0.975
_exptl_absorpt_correction_T_max     0.980
_exptl_special_details     ' '
_diffrn_ambient_temperature     296(2)
_diffrn_radiation_type     MoK\a
_diffrn_radiation_wavelength     0.71073
_diffrn_radiation_source     'fine-focus sealed tube'
_diffrn_radiation_monochromator     graphite
_diffrn_measurement_device_type     'Bruker Kappa APEXII CCD'
_diffrn_measurement_method     \w
_diffrn_detector_area_resol_mean     8.10
_diffrn_reflns_number     14673
_diffrn_reflns_av_R_equivalents     0.0391
_diffrn_reflns_av_sigmaI/netI     0.0329
_diffrn_reflns_theta_min     2.79
_diffrn_reflns_theta_max     25.25
_diffrn_reflns_theta_full     25.25
_diffrn_measured_fraction_theta_max     0.998
_diffrn_measured_fraction_theta_full     0.998
_diffrn_reflns_limit_h_min     -9
_diffrn_reflns_limit_h_max     9
_diffrn_reflns_limit_k_min     -19
_diffrn_reflns_limit_k_max     19
_diffrn_reflns_limit_l_min     -19
_diffrn_reflns_limit_l_max     19
_diffrn_standards_number     0
_diffrn_standards_interval_count     ?
_diffrn_standards_interval_time     ?
_diffrn_standards_decay_%     ?
_refine_special_details
;
Refinement of <i>F</i>^2^ against ALL reflections. The weighted <i>R</i>-factor
<i>wR</i> and goodness of fit <i>S</i> are based on <i>F</i>^2^, conventional
<i>R</i>-factors <i>R</i> are based on <i>F</i>, with <i>F</i> set to zero for
negative <i>F</i>^2^. The threshold expression of <i>F</i>^2^ >
\s(<i>F</i>^2^) is used only for calculating <i>R</i>-factors(gt) <i>etc</i>.
and is not relevant to the choice of reflections for refinement.
<i>R</i>-factors based on <i>F</i>^2^ are statistically about twice as large
as those based on <i>F</i>, and <i>R</i>- factors based on ALL data will be
even larger.
;
_reflns_number_total     3593
_reflns_number_gt     2791
_reflns_threshold_expression     I>2\s(I)
_refine_ls_structure_factor_coef     Fsqd
_refine_ls_matrix_type     full
_refine_ls_R_factor_all     0.0541
_refine_ls_R_factor_gt     0.0392
_refine_ls_wR_factor_gt     0.0955
_refine_ls_wR_factor_ref     0.1087
_refine_ls_goodness_of_fit_ref     1.060
_refine_ls_restrained_S_all     1.060
_refine_ls_number_reflns     3593
_refine_ls_number_parameters     273
_refine_ls_number_restraints     0
_refine_ls_hydrogen_treatment     constr
_refine_ls_weighting_scheme     calc
_refine_ls_weighting_details
         'calc w=1/[\s^2^(Fo^2^)+(0.0463P)^2^+0.4551P] where P=(Fo^2^+2Fc^2^)/3'
_atom_sites_solution_hydrogens     geom
_atom_sites_solution_primary     direct
_atom_sites_solution_secondary     difmap
_refine_ls_shift/su_max     0.000
_refine_ls_shift/su_mean     0.000
_refine_diff_density_max     0.151
_refine_diff_density_min     -0.230
loop_
    _atom_type_symbol
    _atom_type_description
    _atom_type_scat_dispersion_real
    _atom_type_scat_dispersion_imag
    _atom_type_scat_source
    'C' 'C' 0.0033 0.0016
                         'International Tables Vol C Tables 4.2.6.8 and 6.1.1.4'
    'H' 'H' 0.0000 0.0000
                         'International Tables Vol C Tables 4.2.6.8 and 6.1.1.4'
    'N' 'N' 0.0061 0.0033
                         'International Tables Vol C Tables 4.2.6.8 and 6.1.1.4'
    'O' 'O' 0.0106 0.0060
                         'International Tables Vol C Tables 4.2.6.8 and 6.1.1.4'
_computing_data_collection     'APEX2 (Bruker, 2009)'
_computing_cell_refinement     'SAINT (Bruker, 2009)'
_computing_data_reduction     'SAINT (Bruker, 2009)'
_computing_structure_solution     'SHELXS97 (Sheldrick, 2008)'
_computing_structure_refinement     'SHELXL97 (Sheldrick, 2008)'
_computing_molecular_graphics
                  'ORTEP-3 for Windows (Farrugia, 1997) and PLATON (Spek, 2009)'
_computing_publication_material
;
WinGX (Farrugia, 1999) and PLATON (Spek, 2009)
;
loop_
    _atom_site_type_symbol
    _atom_site_label
    _atom_site_fract_x
    _atom_site_fract_y
    _atom_site_fract_z
    _atom_site_U_iso_or_equiv
    _atom_site_thermal_displace_type
    _atom_site_calc_flag
    _atom_site_refinement_flags
    _atom_site_occupancy
    _atom_site_disorder_assembly
    _atom_site_disorder_group
    O O1 0.30051(14) 0.39403(7) 0.06517(7) 0.0520(4) Uani . . 1.000 . -16
    N N1 0.56061(17) 0.42547(8) 0.22734(8) 0.0409(4) Uani . . 1.000 . -16
    N N2 0.74133(15) 0.37942(7) 0.03382(7) 0.0359(4) Uani . . 1.000 . -16
    N N3 0.56279(15) 0.38171(8) 0.00463(8) 0.0383(4) Uani . . 1.000 . -16
    C C1 0.46213(19) 0.39626(9) 0.07155(9) 0.0367(5) Uani . . 1.000 . -16
    C C2 0.58906(19) 0.41001(9) 0.14336(9) 0.0359(5) Uani . . 1.000 . -16
    C C3 0.75240(19) 0.40245(8) 0.11629(9) 0.0348(5) Uani . . 1.000 . -16
    C C4 0.9234(2) 0.42095(10) 0.16435(10) 0.0465(6) Uani . . 1.000 . -16
    C C5 0.8631(2) 0.40778(10) -0.02533(10) 0.0441(5) Uani . . 1.000 . -16
    C C6 0.50243(18) 0.34201(9) -0.07195(9) 0.0352(5) Uani . . 1.000 . -16
    C C7 0.5734(2) 0.26909(10) -0.09414(10) 0.0460(5) Uani . . 1.000 . -16
    C C8 0.5114(3) 0.23253(12) -0.16899(12) 0.0600(7) Uani . . 1.000 . -16
    C C9 0.3794(3) 0.26782(13) -0.22057(12) 0.0624(7) Uani . . 1.000 . -16
    C C10 0.3093(3) 0.34023(12) -0.19815(11) 0.0574(6) Uani . . 1.000 . -16
    C C11 0.3707(2) 0.37817(10) -0.12373(10) 0.0457(5) Uani . . 1.000 . -16
    C C12 0.4106(2) 0.44921(10) 0.24467(10) 0.0442(5) Uani . . 1.000 . -16
    C C13 0.36155(19) 0.46454(9) 0.33093(9) 0.0396(5) Uani . . 1.000 . -16
    C C14 0.40579(19) 0.41027(9) 0.39838(9) 0.0391(5) Uani . . 1.000 . -16
    C C15 0.5113(2) 0.33949(10) 0.39171(11) 0.0461(6) Uani . . 1.000 . -16
    C C16 0.5522(2) 0.29004(11) 0.45886(11) 0.0527(6) Uani . . 1.000 . -16
    C C17 0.4888(2) 0.30582(12) 0.53761(11) 0.0551(7) Uani . . 1.000 . -16
    C C18 0.3861(2) 0.37129(11) 0.54708(10) 0.0511(6) Uani . . 1.000 . -16
    C C19 0.3405(2) 0.42567(10) 0.47887(10) 0.0427(5) Uani . . 1.000 . -16
    C C20 0.2374(2) 0.49383(10) 0.48880(11) 0.0477(5) Uani . . 1.000 . -16
    C C21 0.1963(2) 0.54873(10) 0.42364(11) 0.0455(5) Uani . . 1.000 . -16
    C C22 0.0966(2) 0.62024(11) 0.43539(13) 0.0570(7) Uani . . 1.000 . -16
    C C23 0.0667(3) 0.67545(12) 0.37312(15) 0.0661(7) Uani . . 1.000 . -16
    C C24 0.1354(3) 0.66362(12) 0.29507(14) 0.0648(7) Uani . . 1.000 . -16
    C C25 0.2282(2) 0.59577(11) 0.28014(12) 0.0542(6) Uani . . 1.000 . -16
    C C26 0.2605(2) 0.53462(10) 0.34333(10) 0.0423(5) Uani . . 1.000 . -16
    H H4A 1.00701 0.37971 0.15337 0.0698 Uiso . . 1.000 . -16
    H H4B 0.90884 0.42224 0.22373 0.0698 Uiso . . 1.000 . -16
    H H4C 0.96475 0.47284 0.14700 0.0698 Uiso . . 1.000 . -16
    H H5A 0.83578 0.46297 -0.04108 0.0661 Uiso . . 1.000 . -16
    H H5B 0.85281 0.37406 -0.07485 0.0661 Uiso . . 1.000 . -16
    H H5C 0.98079 0.40495 0.00106 0.0661 Uiso . . 1.000 . -16
    H H7 0.66211 0.24477 -0.05898 0.0552 Uiso . . 1.000 . -16
    H H8 0.55952 0.18352 -0.18466 0.0720 Uiso . . 1.000 . -16
    H H9 0.33756 0.24253 -0.27077 0.0749 Uiso . . 1.000 . -16
    H H10 0.21973 0.36406 -0.23322 0.0689 Uiso . . 1.000 . -16
    H H11 0.32363 0.42763 -0.10874 0.0548 Uiso . . 1.000 . -16
    H H12 0.32552 0.45754 0.19988 0.0530 Uiso . . 1.000 . -16
    H H15 0.55291 0.32700 0.34006 0.0554 Uiso . . 1.000 . -16
    H H16 0.62332 0.24500 0.45278 0.0632 Uiso . . 1.000 . -16
    H H17 0.51757 0.27122 0.58306 0.0661 Uiso . . 1.000 . -16
    H H18 0.34431 0.38108 0.59928 0.0614 Uiso . . 1.000 . -16
    H H20 0.19451 0.50300 0.54088 0.0572 Uiso . . 1.000 . -16
    H H22 0.05130 0.62897 0.48699 0.0683 Uiso . . 1.000 . -16
    H H23 0.00031 0.72151 0.38185 0.0793 Uiso . . 1.000 . -16
    H H24 0.11711 0.70285 0.25306 0.0778 Uiso . . 1.000 . -16
    H H25 0.27146 0.58896 0.22778 0.0650 Uiso . . 1.000 . -16
loop_
    _atom_site_aniso_label
    _atom_site_aniso_U_11
    _atom_site_aniso_U_22
    _atom_site_aniso_U_33
    _atom_site_aniso_U_12
    _atom_site_aniso_U_13
    _atom_site_aniso_U_23
    O1 0.0282(6) 0.0734(8) 0.0544(7) 0.0007(5) 0.0042(5) -0.0123(6)
    N1 0.0352(7) 0.0483(8) 0.0397(7) -0.0023(6) 0.0060(5) -0.0023(6)
    N2 0.0254(6) 0.0435(7) 0.0390(7) -0.0014(5) 0.0037(5) -0.0011(5)
    N3 0.0274(7) 0.0475(8) 0.0399(7) -0.0002(5) 0.0020(5) -0.0062(5)
    C1 0.0292(8) 0.0389(9) 0.0425(8) -0.0003(6) 0.0054(6) -0.0030(6)
    C2 0.0323(8) 0.0381(8) 0.0376(8) -0.0003(6) 0.0050(6) -0.0008(6)
    C3 0.0317(8) 0.0339(8) 0.0386(8) -0.0001(6) 0.0024(6) 0.0032(6)
    C4 0.0322(9) 0.0613(11) 0.0454(9) -0.0030(7) -0.0004(7) 0.0024(8)
    C5 0.0355(9) 0.0536(10) 0.0442(9) -0.0064(7) 0.0099(7) 0.0016(7)
    C6 0.0308(8) 0.0383(8) 0.0368(8) -0.0049(6) 0.0042(6) 0.0000(6)
    C7 0.0417(9) 0.0468(9) 0.0483(9) 0.0043(7) -0.0025(7) -0.0027(7)
    C8 0.0597(12) 0.0573(11) 0.0612(11) 0.0043(9) -0.0037(9) -0.0193(9)
    C9 0.0607(12) 0.0750(14) 0.0493(11) -0.0072(10) -0.0068(9) -0.0173(9)
    C10 0.0524(11) 0.0669(12) 0.0500(10) 0.0003(9) -0.0115(8) 0.0050(9)
    C11 0.0429(9) 0.0444(9) 0.0488(10) 0.0022(7) -0.0009(7) 0.0019(7)
    C12 0.0365(9) 0.0544(10) 0.0413(9) 0.0018(7) 0.0014(7) -0.0063(7)
    C13 0.0305(8) 0.0477(9) 0.0410(8) -0.0048(7) 0.0049(6) -0.0077(7)
    C14 0.0310(8) 0.0445(9) 0.0420(8) -0.0087(7) 0.0043(6) -0.0078(7)
    C15 0.0422(10) 0.0484(10) 0.0481(9) -0.0030(7) 0.0056(7) -0.0069(7)
    C16 0.0457(10) 0.0494(10) 0.0623(11) -0.0039(8) 0.0010(8) 0.0002(8)
    C17 0.0486(11) 0.0597(12) 0.0555(11) -0.0140(9) -0.0029(8) 0.0105(9)
    C18 0.0471(10) 0.0657(12) 0.0410(9) -0.0189(9) 0.0064(7) -0.0024(8)
    C19 0.0352(9) 0.0499(10) 0.0436(9) -0.0138(7) 0.0063(7) -0.0070(7)
    C20 0.0398(9) 0.0580(10) 0.0477(9) -0.0128(8) 0.0173(7) -0.0150(8)
    C21 0.0317(8) 0.0487(10) 0.0572(10) -0.0086(7) 0.0109(7) -0.0131(8)
    C22 0.0396(10) 0.0558(11) 0.0774(13) -0.0030(8) 0.0159(9) -0.0201(10)
    C23 0.0450(11) 0.0522(11) 0.1008(16) 0.0055(9) 0.0058(10) -0.0150(11)
    C24 0.0511(12) 0.0590(12) 0.0829(14) 0.0060(9) -0.0016(10) 0.0047(10)
    C25 0.0443(10) 0.0623(11) 0.0554(10) 0.0036(8) 0.0015(8) -0.0019(9)
    C26 0.0295(8) 0.0487(9) 0.0489(9) -0.0042(7) 0.0041(7) -0.0081(7)
_geom_special_details
;
Bond distances, angles <i>etc</i>. have been calculated using the rounded
fractional coordinates. All su's are estimated from the variances of the
(full) variance-covariance matrix. The cell e.s.d.'s are taken into account in
the estimation of distances, angles and torsion angles
;
loop_
    _geom_bond_atom_site_label_1
    _geom_bond_atom_site_label_2
    _geom_bond_site_symmetry_1
    _geom_bond_site_symmetry_2
    _geom_bond_distance
    _geom_bond_publ_flag
    O1 C1 . . 1.2335(18) no
    N1 C2 . . 1.3946(19) no
    N1 C12 . . 1.268(2) no
    N2 N3 . . 1.4039(16) no
    N2 C3 . . 1.3589(18) no
    N2 C5 . . 1.4598(19) no
    N3 C1 . . 1.3899(19) no
    N3 C6 . . 1.4204(19) no
    C1 C2 . . 1.447(2) no
    C2 C3 . . 1.365(2) no
    C3 C4 . . 1.486(2) no
    C6 C7 . . 1.376(2) no
    C6 C11 . . 1.377(2) no
    C7 C8 . . 1.378(3) no
    C8 C9 . . 1.371(3) no
    C9 C10 . . 1.367(3) no
    C10 C11 . . 1.381(2) no
    C12 C13 . . 1.475(2) no
    C13 C14 . . 1.412(2) no
    C13 C26 . . 1.413(2) no
    C14 C15 . . 1.427(2) no
    C14 C19 . . 1.437(2) no
    C15 C16 . . 1.355(2) no
    C16 C17 . . 1.407(2) no
    C17 C18 . . 1.351(3) no
    C18 C19 . . 1.424(2) no
    C19 C20 . . 1.389(2) no
    C20 C21 . . 1.388(2) no
    C21 C22 . . 1.424(2) no
    C21 C26 . . 1.428(2) no
    C22 C23 . . 1.347(3) no
    C23 C24 . . 1.404(3) no
    C24 C25 . . 1.356(3) no
    C25 C26 . . 1.427(2) no
    C4 H4A . . 0.9600 no
    C4 H4B . . 0.9600 no
    C4 H4C . . 0.9600 no
    C5 H5A . . 0.9600 no
    C5 H5B . . 0.9600 no
    C5 H5C . . 0.9600 no
    C7 H7 . . 0.9300 no
    C8 H8 . . 0.9300 no
    C9 H9 . . 0.9300 no
    C10 H10 . . 0.9300 no
    C11 H11 . . 0.9300 no
    C12 H12 . . 0.9300 no
    C15 H15 . . 0.9300 no
    C16 H16 . . 0.9300 no
    C17 H17 . . 0.9300 no
    C18 H18 . . 0.9300 no
    C20 H20 . . 0.9300 no
    C22 H22 . . 0.9300 no
    C23 H23 . . 0.9300 no
    C24 H24 . . 0.9300 no
    C25 H25 . . 0.9300 no
loop_
    _geom_angle_atom_site_label_1
    _geom_angle_atom_site_label_2
    _geom_angle_atom_site_label_3
    _geom_angle_site_symmetry_1
    _geom_angle_site_symmetry_2
    _geom_angle_site_symmetry_3
    _geom_angle
    _geom_angle_publ_flag
    C2 N1 C12 . . . 119.21(13) no
    N3 N2 C3 . . . 106.50(11) no
    N3 N2 C5 . . . 116.06(11) no
    C3 N2 C5 . . . 122.96(12) no
    N2 N3 C1 . . . 110.11(11) no
    N2 N3 C6 . . . 120.10(11) no
    C1 N3 C6 . . . 125.05(12) no
    O1 C1 N3 . . . 123.70(13) no
    O1 C1 C2 . . . 131.78(14) no
    N3 C1 C2 . . . 104.48(12) no
    N1 C2 C1 . . . 129.04(13) no
    N1 C2 C3 . . . 123.07(13) no
    C1 C2 C3 . . . 107.85(13) no
    N2 C3 C2 . . . 110.53(13) no
    N2 C3 C4 . . . 121.79(13) no
    C2 C3 C4 . . . 127.56(13) no
    N3 C6 C7 . . . 121.00(13) no
    N3 C6 C11 . . . 118.43(13) no
    C7 C6 C11 . . . 120.57(14) no
    C6 C7 C8 . . . 119.25(15) no
    C7 C8 C9 . . . 120.54(18) no
    C8 C9 C10 . . . 119.95(18) no
    C9 C10 C11 . . . 120.38(18) no
    C6 C11 C10 . . . 119.31(16) no
    N1 C12 C13 . . . 124.56(14) no
    C12 C13 C14 . . . 122.19(13) no
    C12 C13 C26 . . . 117.28(13) no
    C14 C13 C26 . . . 120.47(13) no
    C13 C14 C15 . . . 123.92(14) no
    C13 C14 C19 . . . 118.98(13) no
    C15 C14 C19 . . . 117.09(14) no
    C14 C15 C16 . . . 121.55(15) no
    C15 C16 C17 . . . 121.01(16) no
    C16 C17 C18 . . . 119.88(16) no
    C17 C18 C19 . . . 121.43(15) no
    C14 C19 C18 . . . 119.01(14) no
    C14 C19 C20 . . . 119.41(15) no
    C18 C19 C20 . . . 121.57(15) no
    C19 C20 C21 . . . 122.23(15) no
    C20 C21 C22 . . . 121.85(16) no
    C20 C21 C26 . . . 119.16(15) no
    C22 C21 C26 . . . 118.95(16) no
    C21 C22 C23 . . . 121.21(18) no
    C22 C23 C24 . . . 120.17(19) no
    C23 C24 C25 . . . 120.89(19) no
    C24 C25 C26 . . . 121.17(17) no
    C13 C26 C21 . . . 119.69(14) no
    C13 C26 C25 . . . 122.66(14) no
    C21 C26 C25 . . . 117.53(15) no
    C3 C4 H4A . . . 109.00 no
    C3 C4 H4B . . . 109.00 no
    C3 C4 H4C . . . 109.00 no
    H4A C4 H4B . . . 109.00 no
    H4A C4 H4C . . . 109.00 no
    H4B C4 H4C . . . 109.00 no
    N2 C5 H5A . . . 109.00 no
    N2 C5 H5B . . . 109.00 no
    N2 C5 H5C . . . 109.00 no
    H5A C5 H5B . . . 109.00 no
    H5A C5 H5C . . . 109.00 no
    H5B C5 H5C . . . 109.00 no
    C6 C7 H7 . . . 120.00 no
    C8 C7 H7 . . . 120.00 no
    C7 C8 H8 . . . 120.00 no
    C9 C8 H8 . . . 120.00 no
    C8 C9 H9 . . . 120.00 no
    C10 C9 H9 . . . 120.00 no
    C9 C10 H10 . . . 120.00 no
    C11 C10 H10 . . . 120.00 no
    C6 C11 H11 . . . 120.00 no
    C10 C11 H11 . . . 120.00 no
    N1 C12 H12 . . . 118.00 no
    C13 C12 H12 . . . 118.00 no
    C14 C15 H15 . . . 119.00 no
    C16 C15 H15 . . . 119.00 no
    C15 C16 H16 . . . 119.00 no
    C17 C16 H16 . . . 120.00 no
    C16 C17 H17 . . . 120.00 no
    C18 C17 H17 . . . 120.00 no
    C17 C18 H18 . . . 119.00 no
    C19 C18 H18 . . . 119.00 no
    C19 C20 H20 . . . 119.00 no
    C21 C20 H20 . . . 119.00 no
    C21 C22 H22 . . . 119.00 no
    C23 C22 H22 . . . 119.00 no
    C22 C23 H23 . . . 120.00 no
    C24 C23 H23 . . . 120.00 no
    C23 C24 H24 . . . 120.00 no
    C25 C24 H24 . . . 120.00 no
    C24 C25 H25 . . . 119.00 no
    C26 C25 H25 . . . 119.00 no
loop_
    _geom_torsion_atom_site_label_1
    _geom_torsion_atom_site_label_2
    _geom_torsion_atom_site_label_3
    _geom_torsion_atom_site_label_4
    _geom_torsion_site_symmetry_1
    _geom_torsion_site_symmetry_2
    _geom_torsion_site_symmetry_3
    _geom_torsion_site_symmetry_4
    _geom_torsion
    _geom_torsion_publ_flag
    C12 N1 C2 C1 . . . . -17.9(2) no
    C12 N1 C2 C3 . . . . 164.62(15) no
    C2 N1 C12 C13 . . . . 177.51(14) no
    C3 N2 N3 C1 . . . . -7.39(15) no
    C3 N2 N3 C6 . . . . -164.20(12) no
    C5 N2 N3 C1 . . . . -148.34(13) no
    C5 N2 N3 C6 . . . . 54.85(17) no
    N3 N2 C3 C2 . . . . 7.04(15) no
    N3 N2 C3 C4 . . . . -169.32(13) no
    C5 N2 C3 C2 . . . . 144.62(13) no
    C5 N2 C3 C4 . . . . -31.7(2) no
    N2 N3 C1 O1 . . . . -173.21(14) no
    N2 N3 C1 C2 . . . . 4.81(16) no
    C6 N3 C1 O1 . . . . -17.8(2) no
    C6 N3 C1 C2 . . . . 160.23(13) no
    N2 N3 C6 C7 . . . . 36.9(2) no
    N2 N3 C6 C11 . . . . -143.11(14) no
    C1 N3 C6 C7 . . . . -116.22(17) no
    C1 N3 C6 C11 . . . . 63.7(2) no
    O1 C1 C2 N1 . . . . -0.5(3) no
    O1 C1 C2 C3 . . . . 177.30(16) no
    N3 C1 C2 N1 . . . . -178.28(15) no
    N3 C1 C2 C3 . . . . -0.50(16) no
    N1 C2 C3 N2 . . . . 173.80(13) no
    N1 C2 C3 C4 . . . . -10.1(2) no
    C1 C2 C3 N2 . . . . -4.15(16) no
    C1 C2 C3 C4 . . . . 171.95(14) no
    N3 C6 C7 C8 . . . . -179.94(16) no
    C11 C6 C7 C8 . . . . 0.1(2) no
    N3 C6 C11 C10 . . . . -179.52(15) no
    C7 C6 C11 C10 . . . . 0.4(2) no
    C6 C7 C8 C9 . . . . -0.6(3) no
    C7 C8 C9 C10 . . . . 0.6(3) no
    C8 C9 C10 C11 . . . . 0.0(3) no
    C9 C10 C11 C6 . . . . -0.5(3) no
    N1 C12 C13 C14 . . . . -45.1(2) no
    N1 C12 C13 C26 . . . . 137.66(17) no
    C12 C13 C14 C15 . . . . 4.7(2) no
    C12 C13 C14 C19 . . . . -174.64(14) no
    C26 C13 C14 C15 . . . . -178.17(15) no
    C26 C13 C14 C19 . . . . 2.5(2) no
    C12 C13 C26 C21 . . . . 174.53(14) no
    C12 C13 C26 C25 . . . . -9.7(2) no
    C14 C13 C26 C21 . . . . -2.8(2) no
    C14 C13 C26 C25 . . . . 173.05(15) no
    C13 C14 C15 C16 . . . . 178.95(15) no
    C19 C14 C15 C16 . . . . -1.7(2) no
    C13 C14 C19 C18 . . . . -179.55(14) no
    C13 C14 C19 C20 . . . . -0.7(2) no
    C15 C14 C19 C18 . . . . 1.1(2) no
    C15 C14 C19 C20 . . . . 179.89(15) no
    C14 C15 C16 C17 . . . . 1.3(2) no
    C15 C16 C17 C18 . . . . -0.3(3) no
    C16 C17 C18 C19 . . . . -0.4(3) no
    C17 C18 C19 C14 . . . . -0.1(2) no
    C17 C18 C19 C20 . . . . -178.87(16) no
    C14 C19 C20 C21 . . . . -0.8(2) no
    C18 C19 C20 C21 . . . . 177.99(15) no
    C19 C20 C21 C22 . . . . -177.33(15) no
    C19 C20 C21 C26 . . . . 0.6(2) no
    C20 C21 C22 C23 . . . . 175.93(18) no
    C26 C21 C22 C23 . . . . -2.0(3) no
    C20 C21 C26 C13 . . . . 1.2(2) no
    C20 C21 C26 C25 . . . . -174.80(15) no
    C22 C21 C26 C13 . . . . 179.17(15) no
    C22 C21 C26 C25 . . . . 3.2(2) no
    C21 C22 C23 C24 . . . . -0.6(3) no
    C22 C23 C24 C25 . . . . 1.9(3) no
    C23 C24 C25 C26 . . . . -0.6(3) no
    C24 C25 C26 C13 . . . . -177.82(17) no
    C24 C25 C26 C21 . . . . -1.9(2) no
loop_
    _geom_hbond_atom_site_label_D
    _geom_hbond_atom_site_label_H
    _geom_hbond_atom_site_label_A
    _geom_hbond_site_symmetry_A
    _geom_hbond_distance_DH
    _geom_hbond_distance_HA
    _geom_hbond_distance_DA
    _geom_hbond_angle_DHA
    _geom_hbond_publ_flag
    C5 H5a O1 3_665 0.96 2.59 3.530(2) 167 yes
    C5 H5c O1 1_655 0.96 2.57 3.5305(19) 177 yes
    C12 H12 O1 . 0.93 2.37 3.0375(19) 128 yes
    C15 H15 N1 . 0.93 2.42 3.024(2) 123 yes
_iucr_refine_instructions_details
;
TITL NAS2_0m in P2(1)/n
CELL 0.71073 7.6603 16.4549 15.8849 90.000 95.243 90.000
ZERR 4.00 0.0003 0.0006 0.0006 0.000 0.001 0.000
LATT 1
SYMM -x+1/2, y+1/2, -z+1/2
SFAC C  H  N  O
UNIT 104  84  12  4
OMIT -3 50.5
L.S. 20
ACTA
BOND $H
HTAB
CONF
LIST 4
FMAP 2
PLAN -3
TEMP 23.000
MPLA 15 C12 C13 C14 C15 C16 C17 C18 C19 C20 C21 C22 C23 C24 C25 C26
MPLA 8 C1 C2 C3 N2 N3 N1 C4 O1  C5
MPLA 6 C6 C7 C8 C9 C10 C11
MPLA 15 C12 C13 C14 C15 C16 C17 C18 C19 C20 C21 C22 C23 C24 C25 C26
WGHT    0.046300    0.455100
FVAR       0.20290
O1    4    0.300509    0.394026    0.065173    11.00000    0.02815    0.07337 =
         0.05444   -0.01226    0.00415    0.00069
N1    3    0.560609    0.425472    0.227339    11.00000    0.03521    0.04834 =
         0.03969   -0.00234    0.00601   -0.00230
N2    3    0.741333    0.379417    0.033817    11.00000    0.02541    0.04347 =
         0.03904   -0.00109    0.00368   -0.00137
N3    3    0.562795    0.381714    0.004627    11.00000    0.02743    0.04746 =
         0.03993   -0.00619    0.00198   -0.00021
C1    1    0.462132    0.396256    0.071551    11.00000    0.02921    0.03886 =
         0.04252   -0.00304    0.00539   -0.00027
C2    1    0.589062    0.410011    0.143363    11.00000    0.03229    0.03805 =
         0.03755   -0.00076    0.00503   -0.00028
C3    1    0.752402    0.402446    0.116291    11.00000    0.03170    0.03391 =
         0.03855    0.00323    0.00241   -0.00009
C4    1    0.923380    0.420945    0.164352    11.00000    0.03219    0.06131 =
         0.04543    0.00239   -0.00040   -0.00297
AFIX 137
H4A   2    1.007005    0.379709    0.153375    11.00000   -1.50000
H4B   2    0.908839    0.422235    0.223726    11.00000   -1.50000
H4C   2    0.964751    0.472843    0.147004    11.00000   -1.50000
AFIX   0
C5    1    0.863099    0.407776   -0.025326    11.00000    0.03554    0.05360 =
         0.04417    0.00161    0.00987   -0.00642
AFIX 137
H5A   2    0.835777    0.462965   -0.041084    11.00000   -1.50000
H5B   2    0.852814    0.374063   -0.074855    11.00000   -1.50000
H5C   2    0.980790    0.404950    0.001063    11.00000   -1.50000
AFIX   0
C6    1    0.502428    0.342006   -0.071955    11.00000    0.03079    0.03825 =
         0.03677    0.00002    0.00417   -0.00487
C7    1    0.573348    0.269094   -0.094136    11.00000    0.04168    0.04679 =
         0.04832   -0.00273   -0.00254    0.00434
AFIX  43
H7    2    0.662106    0.244770   -0.058983    11.00000   -1.20000
AFIX   0
C8    1    0.511402    0.232533   -0.168994    11.00000    0.05974    0.05734 =
         0.06123   -0.01926   -0.00365    0.00429
AFIX  43
H8    2    0.559518    0.183524   -0.184663    11.00000   -1.20000
AFIX   0
C9    1    0.379391    0.267818   -0.220574    11.00000    0.06071    0.07498 =
         0.04932   -0.01733   -0.00678   -0.00717
AFIX  43
H9    2    0.337557    0.242529   -0.270769    11.00000   -1.20000
AFIX   0
C10   1    0.309289    0.340227   -0.198153    11.00000    0.05242    0.06688 =
         0.04995    0.00495   -0.01149    0.00030
AFIX  43
H10   2    0.219732    0.364057   -0.233223    11.00000   -1.20000
AFIX   0
C11   1    0.370712    0.378170   -0.123735    11.00000    0.04291    0.04436 =
         0.04880    0.00189   -0.00085    0.00222
AFIX  43
H11   2    0.323627    0.427628   -0.108735    11.00000   -1.20000
AFIX   0
C12   1    0.410600    0.449208    0.244666    11.00000    0.03652    0.05437 =
         0.04129   -0.00627    0.00138    0.00184
AFIX  43
H12   2    0.325523    0.457538    0.199880    11.00000   -1.20000
AFIX   0
C13   1    0.361551    0.464540    0.330929    11.00000    0.03046    0.04772 =
         0.04098   -0.00767    0.00491   -0.00478
C14   1    0.405789    0.410270    0.398382    11.00000    0.03100    0.04453 =
         0.04195   -0.00777    0.00428   -0.00871
C15   1    0.511277    0.339491    0.391708    11.00000    0.04223    0.04840 =
         0.04806   -0.00686    0.00563   -0.00301
AFIX  43
H15   2    0.552913    0.326995    0.340061    11.00000   -1.20000
AFIX   0
C16   1    0.552228    0.290042    0.458860    11.00000    0.04570    0.04938 =
         0.06225    0.00017    0.00101   -0.00385
AFIX  43
H16   2    0.623324    0.244997    0.452785    11.00000   -1.20000
AFIX   0
C17   1    0.488821    0.305821    0.537606    11.00000    0.04862    0.05972 =
         0.05545    0.01054   -0.00290   -0.01403
AFIX  43
H17   2    0.517571    0.271224    0.583062    11.00000   -1.20000
AFIX   0
C18   1    0.386139    0.371291    0.547076    11.00000    0.04712    0.06573 =
         0.04098   -0.00242    0.00637   -0.01894
AFIX  43
H18   2    0.344314    0.381076    0.599283    11.00000   -1.20000
AFIX   0
C19   1    0.340504    0.425672    0.478867    11.00000    0.03515    0.04994 =
         0.04358   -0.00704    0.00626   -0.01379
C20   1    0.237434    0.493825    0.488803    11.00000    0.03980    0.05799 =
         0.04766   -0.01502    0.01726   -0.01281
AFIX  43
H20   2    0.194508    0.502996    0.540878    11.00000   -1.20000
AFIX   0
C21   1    0.196302    0.548729    0.423641    11.00000    0.03169    0.04871 =
         0.05718   -0.01306    0.01091   -0.00861
C22   1    0.096582    0.620237    0.435388    11.00000    0.03961    0.05577 =
         0.07736   -0.02009    0.01589   -0.00295
AFIX  43
H22   2    0.051297    0.628969    0.486992    11.00000   -1.20000
AFIX   0
C23   1    0.066659    0.675452    0.373123    11.00000    0.04496    0.05221 =
         0.10083   -0.01498    0.00581    0.00550
AFIX  43
H23   2    0.000306    0.721513    0.381849    11.00000   -1.20000
AFIX   0
C24   1    0.135424    0.663617    0.295075    11.00000    0.05114    0.05895 =
         0.08294    0.00468   -0.00163    0.00599
AFIX  43
H24   2    0.117108    0.702852    0.253056    11.00000   -1.20000
AFIX   0
C25   1    0.228157    0.595766    0.280145    11.00000    0.04432    0.06228 =
         0.05542   -0.00189    0.00145    0.00356
AFIX  43
H25   2    0.271459    0.588958    0.227780    11.00000   -1.20000
AFIX   0
C26   1    0.260506    0.534616    0.343333    11.00000    0.02950    0.04869 =
         0.04889   -0.00809    0.00408   -0.00420
HKLF 4
REM  NAS2_0m in P2(1)/n
REM R1 =  0.0392 for   2791 Fo > 4sig(Fo)  and  0.0541 for all   3593 data
REM    273 parameters refined using      0 restraints
END
WGHT      0.0463      0.4551
REM Highest difference peak  0.151,  deepest hole -0.230,  1-sigma level  0.037
Q1    1   0.3247  0.4961  0.1967  11.00000  0.05    0.15
Q2    1   0.0866  0.6262  0.5238  11.00000  0.05    0.14
Q3    1   0.5278  0.4410  0.1045  11.00000  0.05    0.14
;
