# Supplementary material for: 4-[(Anthracen-9-yl­methyl­idene)amino]-1,5-dimethyl-2-phenyl-1H-pyrazol-3(2H)-one
Source: Acta Crystallogr Sect E Struct Rep Online. 2011 Jul 30;67(Pt 8):o2163. doi: 10.1107/S1600536811029126 (PMC3213599; doi:10.1107/S1600536811029126)
Supplement: Supplementary file 2 [file e-67-o2163-Isup2.hkl]

#
# h,k,l, Fc-squared, Fo-squared, sigma(Fo-squared) and status flag
#
data_I
_shelx_title ' NAS2_0m in P2(1)/n'
_shelx_refln_list_code          4
_shelx_F_calc_maximum      154.03
_exptl_crystal_F_000       824.00
_reflns_d_resolution_high  0.8331
 
loop_
 _symmetry_equiv_pos_as_xyz
 'x, y, z'
 '-x+1/2, y+1/2, -z+1/2'
 '-x, -y, -z'
 'x-1/2, -y-1/2, z-1/2'
 
_cell_length_a     7.6603
_cell_length_b    16.4549
_cell_length_c    15.8849
_cell_angle_alpha  90.000
_cell_angle_beta   95.243
_cell_angle_gamma  90.000
 
_shelx_F_squared_multiplier     1.000
 
loop_
 _refln_index_h
 _refln_index_k
 _refln_index_l
 _refln_F_squared_calc
 _refln_F_squared_meas
 _refln_F_squared_sigma
 _refln_observed_status
   2   0   0     1895.93     2076.46     79.10 o
   4   0   0       65.82       71.57     12.87 o
   6   0   0      916.83      879.11     32.91 o
   8   0   0       51.95       36.68      9.47 o
   1   1   0    13750.84    14389.87    555.05 o
   2   1   0     9533.75    11415.24    304.45 o
   3   1   0        0.78       -0.34      0.75 o
   4   1   0     1391.70     1703.95    124.42 o
   5   1   0        8.43        8.27      1.20 o
   6   1   0      328.09      365.82     17.67 o
   7   1   0        0.33       -1.43      1.51 o
   8   1   0        9.50        7.75      5.14 o
   9   1   0        0.63       -8.74      6.32 o
   1   2   0     2695.21     2561.76    211.21 o
   2   2   0    11642.63    12929.29    402.08 o
   3   2   0      190.84      238.83      8.93 o
   4   2   0       49.05       52.45      3.20 o
   5   2   0     2730.92     3161.16    148.18 o
   6   2   0      395.78      400.96     12.42 o
   7   2   0      207.42      184.68      6.08 o
   8   2   0        0.02       -0.97      5.83 o
   9   2   0        4.98        5.34      7.29 o
   1   3   0     3582.33     3573.10     87.72 o
   2   3   0    13939.74    14761.28    406.58 o
   3   3   0      540.03      543.65     12.50 o
   4   3   0      253.04      295.13     24.78 o
   5   3   0     1049.62     1099.28     58.78 o
   6   3   0        0.19       -0.88      1.82 o
   7   3   0        4.50        5.60      2.43 o
   8   3   0        0.55       -4.86      6.56 o
   9   3   0       23.37       14.57      8.74 o
   0   4   0    23726.00    21396.46    401.14 o
   1   4   0      514.72      463.05      6.94 o
   2   4   0        0.31       -0.57      0.54 o
   3   4   0     1396.74     1516.60     37.09 o
   4   4   0       24.52       22.64      2.22 o
   5   4   0      306.04      302.96      7.97 o
   6   4   0      130.70      116.01      4.47 o
   7   4   0       43.66       36.02      2.35 o
   8   4   0        1.70        1.07      2.06 o
   1   5   0      803.62      798.38     11.87 o
   2   5   0       12.02        9.37      0.70 o
   3   5   0      374.51      454.91     15.94 o
   4   5   0      235.08      238.53      6.86 o
   5   5   0       11.23       10.51      1.99 o
   6   5   0       12.16       11.15      1.77 o
   7   5   0      148.71      141.98      5.74 o
   8   5   0        1.75        2.91      2.91 o
   0   6   0     8801.79     8325.58    170.29 o
   1   6   0        0.48        0.68      0.41 o
   2   6   0        0.02       -0.38      0.51 o
   3   6   0        0.85        2.40      0.95 o
   4   6   0      627.53      644.39     18.88 o
   5   6   0        0.07       -1.57      1.34 o
   6   6   0      505.59      495.55     13.17 o
   7   6   0      179.54      158.31      6.43 o
   8   6   0       85.73       89.82      5.99 o
   1   7   0      372.08      371.79      5.87 o
   2   7   0        2.10        2.93      0.50 o
   3   7   0       14.01       10.69      0.63 o
   4   7   0      109.16      110.46      3.18 o
   5   7   0      394.64      396.84      7.73 o
   6   7   0       18.17       20.26      2.83 o
   7   7   0       74.71       73.90      6.24 o
   8   7   0        0.18        1.97      2.68 o
   0   8   0      526.28      526.62     15.03 o
   1   8   0      331.35      277.95      5.19 o
   2   8   0      543.77      513.09     11.41 o
   3   8   0      142.75      141.45      5.21 o
   4   8   0       38.33       41.52      1.62 o
   5   8   0      140.31      146.76      4.47 o
   6   8   0      129.77      136.94      7.16 o
   7   8   0      106.91      123.76      6.35 o
   8   8   0       89.15       94.76      6.73 o
   1   9   0      150.07      130.80      3.42 o
   2   9   0       14.16       13.48      1.20 o
   3   9   0      196.54      208.14      4.92 o
   4   9   0       11.84       15.59      1.46 o
   5   9   0      171.32      172.16      5.05 o
   6   9   0       87.59       91.10      3.61 o
   7   9   0      155.09      160.55      6.55 o
   8   9   0        0.72        0.59      2.10 o
   0  10   0      513.89      475.58     14.00 o
   1  10   0       31.29       30.44      1.64 o
   2  10   0       58.68       62.60      2.09 o
   3  10   0      408.64      445.19     13.32 o
   4  10   0       76.34       89.67      3.03 o
   5  10   0      109.51      115.26      3.78 o
   6  10   0      253.97      255.05      9.19 o
   7  10   0        0.47       -2.51      2.14 o
   1  11   0       41.35       38.07      1.96 o
   2  11   0        0.13       -0.24      1.02 o
   3  11   0      174.60      177.94      5.76 o
   4  11   0        8.41        5.41      1.12 o
   5  11   0      159.81      183.13      6.25 o
   6  11   0        3.95        3.10      2.22 o
   7  11   0        0.81        7.43      2.50 o
   0  12   0       85.44       87.65      4.23 o
   1  12   0       91.39       84.47      2.95 o
   2  12   0       91.69       73.95      3.30 o
   3  12   0       52.83       47.77      4.50 o
   4  12   0        2.77        0.94      1.73 o
   5  12   0        0.49        1.12      1.78 o
   6  12   0       14.14       11.74      3.02 o
   7  12   0      107.85      122.23      6.19 o
   1  13   0        0.06       -1.99      1.33 o
   2  13   0       39.65       37.23      3.39 o
   3  13   0       11.27        8.62      2.58 o
   4  13   0        7.06        5.83      2.58 o
   5  13   0        3.60        6.68      2.58 o
   6  13   0       40.69       42.54      3.94 o
   0  14   0      295.88      285.06     13.00 o
   1  14   0        9.05        4.00      2.84 o
   2  14   0       83.59       81.61      4.47 o
   3  14   0      109.63      116.30      8.74 o
   4  14   0       19.12       16.52      3.09 o
   5  14   0        3.48        0.89      2.40 o
   6  14   0       15.53       15.66      3.09 o
   1  15   0        9.28        4.15      1.84 o
   2  15   0       60.41       56.93      3.53 o
   3  15   0        0.54       -3.15      4.98 o
   4  15   0       31.29       37.29      4.12 o
   5  15   0        0.87        1.65      4.13 o
   0  16   0      179.28      193.60      9.26 o
   1  16   0       22.54       29.04      2.57 o
   2  16   0        2.23        1.97      3.04 o
   3  16   0       62.97       47.61      6.80 o
   4  16   0       21.07       27.74      8.26 o
   5  16   0        0.37       -1.34      2.89 o
   1  17   0       27.34       25.20      2.68 o
   2  17   0       14.54        9.08      3.35 o
   3  17   0       12.78       12.41      3.35 o
   4  17   0        8.93       12.27      3.44 o
   0  18   0       55.73       53.17      4.81 o
   1  18   0       28.72       27.18      6.07 o
   2  18   0        0.81        0.37      3.00 o
   3  18   0       66.41       59.00      5.50 o
   1  19   0       16.48       19.25      3.77 o
   2  19   0        0.65       -2.19      3.08 o
  -9   0   1        0.05       -2.67      7.53 o
  -7   0   1      640.39      658.77     25.56 o
  -5   0   1      384.18      403.91     40.57 o
  -3   0   1       93.28      120.00      8.38 o
  -1   0   1        2.41       -0.29      0.40 o
   1   0   1     4499.10     5152.57    275.21 o
   3   0   1      272.31      314.42     28.83 o
   5   0   1      157.68      178.90     22.95 o
   7   0   1      788.73      835.36     50.77 o
   9   0   1        4.58       -2.91      8.02 o
  -9   1   1       26.33       19.68      8.74 o
  -8   1   1        7.73       -2.30      4.43 o
  -7   1   1       13.57       10.23      2.20 o
  -6   1   1        0.15        1.44      1.21 o
  -5   1   1      124.48      132.36      7.09 o
  -4   1   1      114.65      161.07      9.10 o
  -3   1   1      102.66      120.12      7.23 o
  -2   1   1      776.05      812.80     25.29 o
  -1   1   1      122.53       82.56      2.44 o
   1   1   1      572.60      335.97     32.55 o
   2   1   1       13.38        8.45      1.07 o
   3   1   1        8.80       10.39      1.07 o
   4   1   1      157.96      190.03     14.06 o
   5   1   1        5.71        3.16      0.78 o
   6   1   1       63.19       56.21      3.45 o
   7   1   1      378.95      366.07     20.04 o
   8   1   1       26.62       30.12      7.65 o
   9   1   1        0.76       -7.46      4.97 o
  -9   2   1        1.88       -2.67      6.80 o
  -8   2   1        7.47        1.46      6.56 o
  -7   2   1        6.72        5.35      1.51 o
  -6   2   1       37.41       33.07      3.10 o
  -5   2   1      833.96      955.54     50.83 o
  -4   2   1      376.55      452.46     26.09 o
  -3   2   1     1360.97     1530.72     84.53 o
  -2   2   1      282.15      235.34     15.32 o
  -1   2   1     3821.65     3767.97     78.66 o
   0   2   1       73.27       59.61      2.64 o
   1   2   1     1367.26     1252.29     22.18 o
   2   2   1     8189.12     8833.38    345.13 o
   3   2   1      105.52      139.01      5.51 o
   4   2   1     1187.35     1437.67     96.32 o
   5   2   1       18.76       16.75      2.40 o
   6   2   1      429.80      434.77     22.79 o
   7   2   1      138.14      138.91     12.39 o
   8   2   1      247.31      231.07     14.08 o
   9   2   1       22.75       15.30      8.74 o
  -9   3   1       14.81        1.46      7.53 o
  -8   3   1        5.65       12.15      7.04 o
  -7   3   1       51.77       39.05      4.00 o
  -6   3   1      136.18      133.46      7.17 o
  -5   3   1       34.35       39.78      3.46 o
  -4   3   1      570.54      649.03     47.25 o
  -3   3   1     1626.90     1851.48     46.53 o
  -2   3   1       36.92       45.97      2.95 o
  -1   3   1     2376.15     2409.92     41.72 o
   0   3   1     1683.40     1541.47     23.71 o
   1   3   1    16111.87    14616.12    268.56 o
   2   3   1    22091.45    22102.19    504.32 o
   3   3   1      431.96      457.50     15.78 o
   4   3   1      231.22      282.15     16.52 o
   5   3   1        2.53       -0.75      2.41 o
   6   3   1        4.82        2.51      1.91 o
   7   3   1      448.79      408.33     28.18 o
   8   3   1        7.00       13.36      7.77 o
  -8   4   1       34.13       32.39      3.28 o
  -7   4   1      157.83      160.21      6.21 o
  -6   4   1      149.56      138.87      4.14 o
  -5   4   1      239.73      236.87      6.43 o
  -4   4   1      781.93      832.71     22.90 o
  -3   4   1       87.85      100.05      3.37 o
  -2   4   1      816.32      831.95     23.25 o
  -1   4   1     3030.60     2915.59     44.48 o
   0   4   1    12304.57    11153.34    161.41 o
   1   4   1       71.03       64.37      2.23 o
   2   4   1     2378.45     2543.56     53.98 o
   3   4   1       38.84       40.04      1.74 o
   4   4   1     1531.37     1642.88     35.74 o
   5   4   1        0.01       -1.15      0.77 o
   6   4   1      193.43      177.72      6.21 o
   7   4   1       32.60       29.79      3.16 o
   8   4   1       38.24       42.72      3.61 o
  -8   5   1        2.31       -1.46      2.07 o
  -7   5   1       14.67        8.22      3.62 o
  -6   5   1      190.68      169.85      7.54 o
  -5   5   1       81.81       99.36      4.28 o
  -4   5   1     1482.78     1762.67     55.57 o
  -3   5   1     2220.16     2682.53     51.67 o
  -2   5   1       13.92       12.37      0.86 o
  -1   5   1      132.51      124.23      2.32 o
   0   5   1    18620.58    16853.59    233.03 o
   1   5   1       39.22       42.50      1.40 o
   2   5   1        0.00        0.48      0.42 o
   3   5   1      145.96      168.19      5.84 o
   4   5   1     1766.75     1885.83     37.04 o
   5   5   1      114.24      112.56      3.77 o
   6   5   1       11.19        8.01      1.19 o
   7   5   1        0.69       -2.66      3.52 o
   8   5   1       15.93       15.09      7.04 o
  -8   6   1       23.07       22.70      3.32 o
  -7   6   1      216.00      216.32      8.13 o
  -6   6   1        1.10       -1.84      2.44 o
  -5   6   1      121.70      130.73     11.18 o
  -4   6   1       38.98       35.12      2.92 o
  -3   6   1     2205.40     2580.20     49.84 o
  -2   6   1      435.59      433.13      7.97 o
  -1   6   1      168.55      153.88      2.82 o
   0   6   1      272.34      230.62      3.62 o
   1   6   1        6.67        4.69      0.53 o
   2   6   1      225.41      243.34      6.89 o
   3   6   1       86.07       68.95      3.00 o
   4   6   1     2371.78     2559.96     45.90 o
   5   6   1       24.21       25.63      1.45 o
   6   6   1       31.96       29.78      2.93 o
   7   6   1        0.54       -3.09      2.06 o
   8   6   1       70.67       66.84     12.02 o
  -8   7   1       19.03       23.07      3.48 o
  -7   7   1        0.00        0.72      1.99 o
  -6   7   1       61.92       59.91      6.11 o
  -5   7   1        5.74        1.96      1.19 o
  -4   7   1      140.26      149.32      3.47 o
  -3   7   1        1.50        0.35      0.41 o
  -2   7   1      503.00      518.70      8.85 o
  -1   7   1     3433.90     3405.54     49.61 o
   0   7   1       38.85       37.66      1.12 o
   1   7   1       27.69       28.05      1.02 o
   2   7   1       26.59       23.32      1.25 o
   3   7   1      127.79      124.15      3.10 o
   4   7   1      122.46      117.55      2.77 o
   5   7   1      742.62      782.28     13.57 o
   6   7   1      399.94      402.44     12.81 o
   7   7   1      352.93      355.28     17.13 o
   8   7   1        2.01        5.79      4.13 o
  -8   8   1        2.39        3.79      3.02 o
  -7   8   1      122.81      134.33      4.84 o
  -6   8   1        4.73        1.77      1.52 o
  -5   8   1       59.71       55.83      2.39 o
  -4   8   1       12.82       11.53      1.10 o
  -3   8   1        1.08        1.07      0.71 o
  -2   8   1      101.13       79.18      2.02 o
  -1   8   1     3011.46     3072.08     50.39 o
   0   8   1     1478.61     1441.68     25.74 o
   1   8   1      618.59      616.88     11.33 o
   2   8   1       56.74       47.03      1.61 o
   3   8   1       29.31       31.89      1.53 o
   4   8   1      293.12      318.18     10.45 o
   5   8   1      264.94      266.63      5.66 o
   6   8   1      166.70      172.86      6.80 o
   7   8   1       15.16       14.54      2.05 o
   8   8   1      109.26      122.37     12.75 o
  -8   9   1       80.44       70.46      5.26 o
  -7   9   1        3.09        0.87      2.00 o
  -6   9   1      228.08      251.05     10.87 o
  -5   9   1       47.22       45.89      1.90 o
  -4   9   1       25.84       30.51      1.58 o
  -3   9   1       14.83       14.73      1.09 o
  -2   9   1      100.37      113.22      2.89 o
  -1   9   1      122.51      101.06      3.22 o
   0   9   1     1759.39     1708.77     30.47 o
   1   9   1     1037.12     1078.20     20.99 o
   2   9   1      174.38      162.31      3.99 o
   3   9   1       41.34       48.32      2.54 o
   4   9   1        1.47        1.89      1.04 o
   5   9   1       86.87       90.34      3.74 o
   6   9   1       81.34       79.98      4.45 o
   7   9   1      100.03       99.09      4.94 o
   8   9   1        1.42        0.84      2.08 o
  -7  10   1      161.20      190.55      7.85 o
  -6  10   1      240.68      265.58      9.22 o
  -5  10   1        0.76       -0.25      1.41 o
  -4  10   1        7.49        4.26      1.15 o
  -3  10   1        5.62        2.60      1.08 o
  -2  10   1      104.28      102.95      3.09 o
  -1  10   1        2.25        1.51      0.85 o
   0  10   1      276.92      293.28      6.95 o
   1  10   1      154.24      161.22      4.06 o
   2  10   1       45.82       46.79      1.92 o
   3  10   1      162.16      161.22      6.24 o
   4  10   1      228.49      242.17      5.95 o
   5  10   1        2.85       -0.44      3.37 o
   6  10   1      158.74      165.78      8.84 o
   7  10   1        1.92        1.08      3.24 o
  -7  11   1       13.99       15.35      2.52 o
  -6  11   1       16.66       15.06      2.33 o
  -5  11   1        1.03        1.91      1.83 o
  -4  11   1        8.91       11.30      1.28 o
  -3  11   1       44.97       42.83      2.70 o
  -2  11   1        5.96        3.13      1.06 o
  -1  11   1        5.23        3.35      0.98 o
   0  11   1       73.18       66.15      2.58 o
   1  11   1        2.68        2.01      1.00 o
   2  11   1       91.95       84.94      2.76 o
   3  11   1      127.40      129.18      4.75 o
   4  11   1       38.75       37.50      4.26 o
   5  11   1       73.35       72.51      3.80 o
   6  11   1        3.47        4.60      2.35 o
   7  11   1       52.45       65.23      5.64 o
  -7  12   1        0.29        5.08      6.02 o
  -6  12   1       16.35       15.31      2.44 o
  -5  12   1      104.67      124.05      4.60 o
  -4  12   1      159.84      152.11      5.32 o
  -3  12   1      162.56      175.91      7.54 o
  -2  12   1        1.83        0.13      1.16 o
  -1  12   1       47.57       39.77      2.70 o
   0  12   1       11.68       12.13      1.78 o
   1  12   1      112.79      103.66      3.27 o
   2  12   1      125.49      111.41      3.67 o
   3  12   1       33.45       31.68      4.83 o
   4  12   1       11.79       11.87      2.24 o
   5  12   1        5.15        5.87      1.96 o
   6  12   1        2.69        6.57      2.75 o
   7  12   1        4.82        6.12      4.85 o
  -6  13   1        9.78       15.85      3.71 o
  -5  13   1        6.03        5.82      2.14 o
  -4  13   1       46.02       44.28      3.55 o
  -3  13   1       34.99       30.54      2.93 o
  -2  13   1      265.69      266.39      8.62 o
  -1  13   1        1.06        0.16      1.54 o
   0  13   1       14.58        8.81      1.69 o
   1  13   1      125.32      127.40      4.61 o
   2  13   1        3.18       -2.20      1.66 o
   3  13   1        1.36       -2.67      2.86 o
   4  13   1       11.19       13.45      2.38 o
   5  13   1       14.14       10.68      2.56 o
   6  13   1        0.97        2.90      5.27 o
  -6  14   1       12.12       14.94      4.49 o
  -5  14   1       35.05       40.00      3.74 o
  -4  14   1        7.97        7.53      2.75 o
  -3  14   1       68.17       67.94      4.97 o
  -2  14   1      100.12      106.36      4.79 o
  -1  14   1        0.79       -2.89      1.93 o
   0  14   1       11.10        8.47      1.89 o
   1  14   1      585.80      601.92     15.24 o
   2  14   1       12.67        9.53      2.03 o
   3  14   1       46.38       36.29      3.78 o
   4  14   1       22.98       17.82      3.17 o
   5  14   1       31.75       34.88     12.63 o
   6  14   1       29.77       35.83      3.79 o
  -5  15   1        9.08        7.54      2.92 o
  -4  15   1        0.66       -0.21      2.55 o
  -3  15   1       19.88       15.51      3.17 o
  -2  15   1        0.19        1.34      1.74 o
  -1  15   1       71.00       65.16      3.92 o
   0  15   1      208.35      199.10      6.49 o
   1  15   1       65.15       70.26      5.93 o
   2  15   1        3.92        3.03      2.56 o
   3  15   1       32.64       32.03      4.98 o
   4  15   1       20.46       20.25      3.52 o
   5  15   1       57.65       60.74      5.03 o
  -5  16   1       43.77       53.27      4.56 o
  -4  16   1        1.01        2.79      2.92 o
  -3  16   1       23.97       25.59      4.74 o
  -2  16   1        6.14        5.71      2.97 o
  -1  16   1       62.32       71.75      4.39 o
   0  16   1       57.93       60.67      3.58 o
   1  16   1        1.03       -1.67      1.66 o
   2  16   1        1.10       -0.49      2.58 o
   3  16   1       25.30       25.96      6.07 o
   4  16   1       76.99       72.69      6.44 o
   5  16   1       10.05       15.99      3.33 o
  -4  17   1        0.01       -1.17      2.83 o
  -3  17   1        6.76        9.47      3.40 o
  -2  17   1       28.67       26.42      4.74 o
  -1  17   1      129.62      153.98      9.90 o
   0  17   1        8.03       11.15      2.15 o
   1  17   1        6.93        7.36      2.41 o
   2  17   1        8.23       11.26      3.25 o
   3  17   1        4.17        6.07      3.09 o
   4  17   1        5.35        2.85      3.17 o
  -3  18   1       78.81       80.63     12.02 o
  -2  18   1       74.44      102.50     12.02 o
  -1  18   1      109.85      114.89      7.36 o
   0  18   1       15.48       15.67      2.42 o
   1  18   1      148.50      167.84      7.24 o
   2  18   1        9.70       12.51      3.61 o
   3  18   1       12.63        6.68      3.52 o
  -2  19   1        0.20       -3.88      2.97 o
  -1  19   1        8.95        9.41      3.42 o
   0  19   1        8.35        5.94      2.14 o
   1  19   1        9.75        9.23      2.66 o
   2  19   1        2.32        3.28      4.01 o
  -8   0   2        1.71       -0.24      6.80 o
  -6   0   2      604.84      575.50     42.39 o
  -4   0   2       19.29       41.05      5.59 o
  -2   0   2      202.37      186.90      9.35 o
   2   0   2      772.00      652.82     25.76 o
   4   0   2     2442.75     3151.00    170.76 o
   6   0   2     1257.48     1387.98     79.19 o
   8   0   2        6.98        1.94      7.29 o
  -9   1   2        6.09        0.97      7.77 o
  -8   1   2        6.18        9.47      7.29 o
  -7   1   2      342.60      321.29     11.97 o
  -6   1   2      410.55      439.35     15.19 o
  -5   1   2      655.22      608.61     19.61 o
  -4   1   2        1.00       -1.68      2.14 o
  -3   1   2      870.84      901.43     25.02 o
  -2   1   2     3309.54     3073.45     95.08 o
  -1   1   2    14230.96    13770.63    392.61 o
   0   1   2       16.04       13.20      1.32 o
   1   1   2     8311.69     7816.73    131.98 o
   2   1   2      408.50      476.05     20.09 o
   3   1   2       10.54        9.51      0.98 o
   4   1   2      134.19      186.36      9.88 o
   5   1   2        1.37       -3.30      4.25 o
   6   1   2      261.76      277.50     22.59 o
   7   1   2      389.82      395.55     19.58 o
   8   1   2       55.65       52.29     11.54 o
   9   1   2        0.27       -6.96      4.97 o
  -9   2   2        9.03       22.10      9.23 o
  -8   2   2       30.00       27.93      8.02 o
  -7   2   2        0.26       -3.36      2.24 o
  -6   2   2       46.55       41.11      3.97 o
  -5   2   2       10.09        5.10      1.96 o
  -4   2   2      301.22      308.19     12.54 o
  -3   2   2        0.79        1.00      1.03 o
  -2   2   2      296.47      291.51     11.05 o
  -1   2   2     3972.02     3636.43     65.98 o
   0   2   2       27.83       23.98      1.35 o
   1   2   2     4376.59     4155.80     61.90 o
   2   2   2     9009.08     8667.69    170.66 o
   3   2   2        1.48        1.29      0.81 o
   4   2   2      890.90     1074.75     42.77 o
   5   2   2      169.59      238.21     17.13 o
   6   2   2      174.79      193.87     11.68 o
   7   2   2       88.08       75.18     12.15 o
   8   2   2        0.80        1.46      5.22 o
  -9   3   2        1.38       -3.40      7.29 o
  -8   3   2        3.63       -0.24      6.56 o
  -7   3   2       91.39       72.28      5.48 o
  -6   3   2      639.13      655.60     25.60 o
  -5   3   2       20.00       16.69      2.56 o
  -4   3   2      537.94      566.45     21.72 o
  -3   3   2      383.84      388.78     14.76 o
  -2   3   2     4040.53     3988.83     83.30 o
  -1   3   2     6929.14     6464.85     98.52 o
   0   3   2    15915.54    14708.81    224.30 o
   1   3   2     7107.38     6664.23    103.04 o
   2   3   2     5059.19     5275.54    108.79 o
   3   3   2        1.25        3.20      0.60 o
   4   3   2     1164.27     1369.67     59.07 o
   5   3   2      162.43      184.86     10.56 o
   6   3   2      378.30      371.61     21.25 o
   7   3   2       11.22       12.67      4.84 o
   8   3   2      152.72      154.25     15.79 o
  -9   4   2        6.51        3.03      5.47 o
  -8   4   2       15.73       12.89      6.44 o
  -7   4   2       18.14       14.48      2.21 o
  -6   4   2       32.10       23.76      1.61 o
  -5   4   2      572.95      596.68     14.99 o
  -4   4   2       28.96       27.75      1.54 o
  -3   4   2      244.68      262.98     12.17 o
  -2   4   2      686.90      698.88     11.78 o
  -1   4   2     3162.35     2997.92     48.62 o
   0   4   2     5757.15     5348.58     77.37 o
   1   4   2       54.18       43.17      1.01 o
   2   4   2      514.74      498.14      8.59 o
   3   4   2      356.44      366.61     10.29 o
   4   4   2      376.42      386.00      8.83 o
   5   4   2      200.20      180.34      7.87 o
   6   4   2       12.89       11.48      2.43 o
   7   4   2       94.60       89.83     11.66 o
   8   4   2       61.72       61.42      4.42 o
  -8   5   2       44.66       50.47      4.39 o
  -7   5   2      704.17      710.89     21.49 o
  -6   5   2      355.89      368.66      9.92 o
  -5   5   2      632.59      655.11     34.86 o
  -4   5   2      105.05      125.20      7.52 o
  -3   5   2      153.24      164.70      5.88 o
  -2   5   2      304.30      296.75      6.63 o
  -1   5   2       77.04       73.94      1.63 o
   0   5   2        1.50       -0.69      0.74 o
   1   5   2      866.78      851.07     14.11 o
   2   5   2        0.62       -0.23      0.46 o
   3   5   2     2996.85     3091.94     54.92 o
   4   5   2     1767.15     1786.89     38.51 o
   5   5   2       19.07       19.01      1.34 o
   6   5   2       38.38       38.90      3.89 o
   7   5   2        8.29        7.04      2.26 o
   8   5   2       23.49       27.52      3.32 o
  -8   6   2       16.71        9.67      2.72 o
  -7   6   2       11.27       10.89      3.79 o
  -6   6   2        1.72        3.65      1.77 o
  -5   6   2      162.45      175.45     13.70 o
  -4   6   2       52.46       46.62      2.04 o
  -3   6   2       10.12        9.28      0.74 o
  -2   6   2       82.50       62.92      1.51 o
  -1   6   2      210.17      202.26      3.57 o
   0   6   2        0.03       -0.24      0.48 o
   1   6   2       35.22       36.34      1.11 o
   2   6   2     1315.53     1410.77     39.03 o
   3   6   2     1017.45     1051.27     19.45 o
   4   6   2     1655.85     1748.12     31.36 o
   5   6   2      141.80      149.65      4.21 o
   6   6   2      581.13      573.81     27.69 o
   7   6   2      116.22      107.57      6.50 o
   8   6   2       10.54       12.08      3.08 o
  -8   7   2       37.94       37.94      4.30 o
  -7   7   2       16.95       16.09      2.66 o
  -6   7   2       65.48       68.58      3.60 o
  -5   7   2      243.96      263.55     11.54 o
  -4   7   2      148.56      166.62      4.41 o
  -3   7   2       41.68       34.82      1.29 o
  -2   7   2      485.43      512.44     10.11 o
  -1   7   2        0.44       -0.21      0.61 o
   0   7   2      346.40      339.57      5.18 o
   1   7   2      240.08      230.17      3.96 o
   2   7   2     1029.96     1006.79     21.40 o
   3   7   2       47.69       49.84      1.58 o
   4   7   2      242.66      257.29      5.33 o
   5   7   2       94.43       93.66      2.59 o
   6   7   2      149.56      138.45      5.53 o
   7   7   2        0.48       -3.24      2.56 o
   8   7   2        1.03       -1.17      2.68 o
  -8   8   2        0.00       -1.61      1.84 o
  -7   8   2      330.62      333.03     12.52 o
  -6   8   2      626.42      684.52     40.18 o
  -5   8   2      449.11      471.99     15.21 o
  -4   8   2        0.87        0.29      0.85 o
  -3   8   2        0.00        0.14      0.67 o
  -2   8   2       19.76       24.67      1.10 o
  -1   8   2     2045.57     2082.61     39.65 o
   0   8   2     2859.65     2670.93     47.05 o
   1   8   2      201.67      184.34      3.71 o
   2   8   2       10.65        9.29      1.16 o
   3   8   2      161.72      157.17      6.43 o
   4   8   2        3.96        2.06      0.95 o
   5   8   2      345.38      347.08      7.08 o
   6   8   2      607.60      583.01     15.25 o
   7   8   2       11.98        8.68      2.08 o
   8   8   2        9.98       10.28      2.23 o
  -8   9   2       28.04       24.41      4.44 o
  -7   9   2      703.63      779.41     35.24 o
  -6   9   2        0.00        1.63      2.12 o
  -5   9   2       43.83       48.86      2.41 o
  -4   9   2       16.14       18.36      1.47 o
  -3   9   2        3.22        3.03      0.90 o
  -2   9   2     1513.57     1565.43     30.05 o
  -1   9   2       69.29       50.46      2.64 o
   0   9   2      796.12      814.37     14.98 o
   1   9   2     1009.90      983.27     19.20 o
   2   9   2       29.49       30.06      1.51 o
   3   9   2       85.84       93.29      3.38 o
   4   9   2        1.09        0.79      1.11 o
   5   9   2        7.59        5.77      2.35 o
   6   9   2       22.68       19.65      3.27 o
   7   9   2       17.02       16.41      2.52 o
   8   9   2       33.96       32.50      3.08 o
  -7  10   2        5.84        7.64      3.30 o
  -6  10   2      102.33      111.12      4.21 o
  -5  10   2        3.97        1.78      1.70 o
  -4  10   2       10.75       12.54      1.46 o
  -3  10   2      265.15      280.71      6.33 o
  -2  10   2       54.94       48.94      2.04 o
  -1  10   2      248.97      244.17      5.66 o
   0  10   2     1880.95     1807.44     32.29 o
   1  10   2      958.63      955.41     18.80 o
   2  10   2        2.16        0.51      0.86 o
   3  10   2      749.98      780.09     17.14 o
   4  10   2       84.41       83.96      3.27 o
   5  10   2      473.04      534.75     27.14 o
   6  10   2        6.62        1.40      2.21 o
   7  10   2        1.26        3.34      2.39 o
  -7  11   2       67.63       75.34      6.00 o
  -6  11   2        4.92        5.04      2.02 o
  -5  11   2      147.56      145.12      6.30 o
  -4  11   2      233.63      228.71      5.16 o
  -3  11   2       59.95       54.81      3.03 o
  -2  11   2        1.55        0.95      0.99 o
  -1  11   2       41.25       37.25      1.90 o
   0  11   2      580.79      589.26     11.30 o
   1  11   2        4.24        5.34      1.11 o
   2  11   2       22.23       23.84      1.51 o
   3  11   2      464.84      487.58     12.82 o
   4  11   2      781.01      827.20     18.46 o
   5  11   2       62.42       66.21      3.60 o
   6  11   2       74.01       64.86      4.24 o
   7  11   2       62.99       72.42     20.77 o
  -7  12   2        0.33       -1.59      2.05 o
  -6  12   2       60.18       69.50      4.70 o
  -5  12   2      171.63      176.67      6.39 o
  -4  12   2        7.57        9.16      1.89 o
  -3  12   2       36.40       30.43      2.57 o
  -2  12   2       10.14       15.06      1.55 o
  -1  12   2      283.20      292.74      6.84 o
   0  12   2      390.92      388.19      8.51 o
   1  12   2       12.18       12.20      1.59 o
   2  12   2       57.09       46.88      2.34 o
   3  12   2       12.92       10.08      2.38 o
   4  12   2        7.62        6.39      2.15 o
   5  12   2        2.66        1.31      2.15 o
   6  12   2       67.66       85.62      5.15 o
   7  12   2        5.36        8.39      4.84 o
  -6  13   2       24.63       22.27      3.75 o
  -5  13   2       11.80       14.04      2.47 o
  -4  13   2      153.69      135.00      5.43 o
  -3  13   2        4.76        3.12      2.17 o
  -2  13   2        0.08       -2.03      1.35 o
  -1  13   2       36.60       33.53      2.42 o
   0  13   2       74.35       76.80      3.49 o
   1  13   2        1.01       -0.29      1.55 o
   2  13   2       51.58       45.32      2.71 o
   3  13   2       67.97       58.63      3.80 o
   4  13   2       17.28       14.95      2.47 o
   5  13   2        4.71       12.68      2.72 o
   6  13   2       57.57       60.36      4.51 o
  -6  14   2       80.15      102.14      5.22 o
  -5  14   2       63.32       64.07      3.94 o
  -4  14   2        1.12       -2.12      1.97 o
  -3  14   2       28.12       24.88      2.96 o
  -2  14   2       22.23       11.76      2.69 o
  -1  14   2       16.29       11.71      2.16 o
   0  14   2        2.79       -0.02      1.69 o
   1  14   2      309.82      298.40      8.55 o
   2  14   2       56.99       45.57      2.72 o
   3  14   2       40.69       30.93      3.69 o
   4  14   2        1.48        4.89      4.98 o
   5  14   2      138.94      158.57      7.26 o
   6  14   2       12.46        9.87      3.05 o
  -5  15   2       24.00       24.65      3.48 o
  -4  15   2        3.94        0.97      2.24 o
  -3  15   2        6.59        4.62      2.75 o
  -2  15   2        1.39        1.94      1.85 o
  -1  15   2       69.49       60.21      4.59 o
   0  15   2      141.71      135.43      5.30 o
   1  15   2       52.38       53.17      3.13 o
   2  15   2       23.68       21.95      2.74 o
   3  15   2      121.06      124.69     11.90 o
   4  15   2       94.07      125.19      7.13 o
   5  15   2        3.45       -3.64      4.13 o
  -5  16   2        0.12       -0.66      4.88 o
  -4  16   2        0.05       -2.17      3.40 o
  -3  16   2       18.98       21.90      3.61 o
  -2  16   2      245.60      260.02     11.42 o
  -1  16   2      152.21      170.95      6.82 o
   0  16   2       89.89       93.79      4.42 o
   1  16   2       28.85       23.96      2.41 o
   2  16   2       23.77       15.69      3.64 o
   3  16   2       83.00       92.71      6.36 o
   4  16   2        4.33        8.77      8.50 o
   5  16   2       27.86       30.30      4.74 o
  -4  17   2        0.32       -0.65      2.83 o
  -3  17   2        2.48        6.50      5.34 o
  -2  17   2      333.83      357.49     15.30 o
  -1  17   2       11.15       11.51      2.64 o
   0  17   2        0.55        3.18      1.89 o
   1  17   2       11.69        7.53      2.05 o
   2  17   2       20.65       20.01      4.37 o
   3  17   2        1.08        0.98      2.83 o
   4  17   2        8.18       11.97      3.52 o
  -3  18   2       26.38       28.24      5.83 o
  -2  18   2       66.37       89.23     22.35 o
  -1  18   2        0.24        5.13      3.17 o
   0  18   2       24.16       24.00      3.61 o
   1  18   2        1.89        0.00      2.24 o
   2  18   2       50.33       49.90      5.15 o
   3  18   2        0.22       -2.40      3.28 o
  -2  19   2        0.00       -0.18      5.71 o
  -1  19   2        0.42        0.71      3.08 o
   0  19   2       14.56       14.34      2.84 o
   1  19   2       11.29       14.89      2.90 o
   2  19   2       16.00       12.93      3.69 o
  -7   0   3     1130.98     1110.31     41.86 o
  -5   0   3       60.34       44.94      7.04 o
  -3   0   3      174.44      186.36      8.76 o
  -1   0   3     8137.14     8387.97    349.98 o
   1   0   3      797.27      668.80     14.57 o
   3   0   3     1924.13     2138.56    116.35 o
   5   0   3       20.39       12.63      5.10 o
   7   0   3        4.26       -0.49      6.07 o
  -8   1   3        5.35        5.10      6.80 o
  -7   1   3       33.85       29.72      8.74 o
  -6   1   3      111.20       97.43      5.99 o
  -5   1   3      195.86      178.79      9.79 o
  -4   1   3      180.29      171.49     12.63 o
  -3   1   3       84.53       89.19      4.30 o
  -2   1   3       95.12       89.23      2.41 o
  -1   1   3     1036.96     1043.09     23.36 o
   0   1   3       63.85       56.26      1.25 o
   1   1   3     4221.42     4072.93     80.74 o
   2   1   3      639.90      655.50     19.71 o
   3   1   3      395.34      442.90     14.23 o
   4   1   3       31.81       42.59      4.38 o
   5   1   3       22.14       21.38      3.94 o
   6   1   3      286.20      318.01     15.97 o
   7   1   3       93.07       79.92      7.81 o
   8   1   3       93.58       66.10      7.90 o
  -9   2   3        3.60       -1.70      8.02 o
  -8   2   3        0.01        3.64      6.80 o
  -7   2   3      184.76      183.12      9.44 o
  -6   2   3       79.11       66.61      5.10 o
  -5   2   3       14.23       16.33      2.56 o
  -4   2   3     1121.42     1132.92     63.16 o
  -3   2   3      217.53      203.24      5.10 o
  -2   2   3     5284.66     5292.86    102.35 o
  -1   2   3     4120.44     3913.48     59.90 o
   0   2   3      504.25      495.76      8.31 o
   1   2   3     3788.50     3632.28     53.76 o
   2   2   3     2227.19     2186.04     37.33 o
   3   2   3        1.30        1.09      0.58 o
   4   2   3     1223.12     1310.57     85.90 o
   5   2   3       24.37       19.43      3.94 o
   6   2   3        5.23        2.79      3.61 o
   7   2   3       45.13       38.52      6.01 o
   8   2   3        0.84       -1.92      4.55 o
  -9   3   3      100.38       96.43     13.85 o
  -8   3   3        0.58       -1.30      1.53 o
  -7   3   3       61.99       64.68      5.39 o
  -6   3   3      116.30      112.96      6.83 o
  -5   3   3      227.20      207.54      5.68 o
  -4   3   3     1565.19     1683.49     40.35 o
  -3   3   3       97.05       87.39      2.51 o
  -2   3   3       46.35       43.27      1.22 o
  -1   3   3       57.76       45.37      1.19 o
   0   3   3      377.62      344.35      6.28 o
   1   3   3     1837.19     1709.79     26.39 o
   2   3   3      120.57      133.87      3.90 o
   3   3   3      909.64      942.22     25.09 o
   4   3   3       28.30       23.65      1.27 o
   5   3   3      110.50      118.12      4.89 o
   6   3   3        3.39        2.90      1.15 o
   7   3   3        8.11        7.26      2.00 o
   8   3   3       28.34       24.64      2.43 o
  -8   4   3       31.90       33.77      2.81 o
  -7   4   3      525.19      500.95     15.63 o
  -6   4   3       46.75       40.79      2.59 o
  -5   4   3       56.80       63.81      2.58 o
  -4   4   3      242.72      253.38      6.87 o
  -3   4   3      825.51      835.69     16.29 o
  -2   4   3       46.62       54.44      1.45 o
  -1   4   3     2223.80     2076.24     35.74 o
   0   4   3       10.24        5.59      0.65 o
   1   4   3        2.50        3.89      0.51 o
   2   4   3        0.30        0.66      0.34 o
   3   4   3     3968.08     3988.39     70.73 o
   4   4   3      602.11      601.67     14.52 o
   5   4   3       28.79       22.93      1.51 o
   6   4   3        0.02        0.78      1.72 o
   7   4   3       40.23       43.11      3.73 o
   8   4   3       13.19       11.87      6.07 o
  -8   5   3        7.81        6.74      2.17 o
  -7   5   3      264.08      274.97      9.66 o
  -6   5   3      692.88      671.84     17.05 o
  -5   5   3      181.96      179.81      5.43 o
  -4   5   3      413.13      450.90     13.23 o
  -3   5   3      299.75      322.51      9.99 o
  -2   5   3      196.44      198.53      3.66 o
  -1   5   3      366.43      371.14      6.84 o
   0   5   3        2.21        0.35      0.44 o
   1   5   3     1405.23     1415.17     22.31 o
   2   5   3      424.88      425.80      6.95 o
   3   5   3     2846.04     2941.59     52.36 o
   4   5   3      722.71      744.53     14.86 o
   5   5   3        7.07        6.48      1.33 o
   6   5   3      604.11      593.29     22.68 o
   7   5   3      147.55      137.75      7.31 o
   8   5   3        0.04       -0.97      2.26 o
  -8   6   3       75.43       67.97      4.41 o
  -7   6   3      331.14      324.96     11.15 o
  -6   6   3        8.34        5.71      2.15 o
  -5   6   3        0.28        0.93      0.80 o
  -4   6   3      262.12      262.43      7.52 o
  -3   6   3     1378.33     1458.27     38.90 o
  -2   6   3     1774.24     1945.70     34.05 o
  -1   6   3      775.19      758.23     11.99 o
   0   6   3     2302.56     2278.49     35.02 o
   1   6   3        0.04       -0.40      0.46 o
   2   6   3       19.22       14.95      0.80 o
   3   6   3     1483.91     1508.21     28.29 o
   4   6   3     1918.10     1963.95     35.19 o
   5   6   3      102.21      100.25      2.78 o
   6   6   3      105.23      104.55      6.25 o
   7   6   3        0.73        1.54      3.64 o
   8   6   3       29.78       26.51      4.62 o
  -8   7   3       85.33       89.14      5.08 o
  -7   7   3        4.57        4.22      1.53 o
  -6   7   3       43.67       52.22      2.38 o
  -5   7   3      138.49      142.30      4.74 o
  -4   7   3      155.69      181.35      5.26 o
  -3   7   3       28.77       29.30      1.82 o
  -2   7   3     1862.85     1976.56     32.42 o
  -1   7   3     1024.56      983.14     17.60 o
   0   7   3      704.95      709.24     12.03 o
   1   7   3      356.20      322.59      5.53 o
   2   7   3        0.04       -0.33      0.48 o
   3   7   3       33.32       39.25      1.65 o
   4   7   3      220.15      229.02      4.87 o
   5   7   3      371.35      354.07      7.07 o
   6   7   3       12.79       14.86      1.79 o
   7   7   3        0.03       -4.01      3.12 o
   8   7   3        8.14        7.91      4.98 o
  -8   8   3       39.67       38.13      3.26 o
  -7   8   3       89.66       99.16      4.21 o
  -6   8   3        0.65       -1.07      2.28 o
  -5   8   3       34.32       28.93      1.85 o
  -4   8   3      146.31      166.26     10.77 o
  -3   8   3       59.57       61.71      1.93 o
  -2   8   3      114.62      110.22      3.70 o
  -1   8   3      526.33      494.14     10.06 o
   0   8   3     1997.00     2047.39     38.99 o
   1   8   3      127.12      103.94      2.47 o
   2   8   3      234.31      232.34      4.71 o
   3   8   3      128.11      140.83      4.21 o
   4   8   3      153.63      156.05      4.13 o
   5   8   3      120.49      111.98      4.97 o
   6   8   3      378.66      368.02     10.35 o
   7   8   3       42.09       51.76      9.85 o
   8   8   3       37.70       39.95      3.16 o
  -8   9   3       33.23       31.94      2.74 o
  -7   9   3       60.14       59.36      4.09 o
  -6   9   3       99.69      100.41      5.88 o
  -5   9   3      134.10      137.45      7.75 o
  -4   9   3       35.22       35.05      2.00 o
  -3   9   3        7.28        5.27      1.00 o
  -2   9   3       68.86       79.51      2.59 o
  -1   9   3      983.00      971.66     20.94 o
   0   9   3       26.63       41.32      2.53 o
   1   9   3       30.71       30.47      1.45 o
   2   9   3       18.36       18.49      1.30 o
   3   9   3       59.82       74.55      3.06 o
   4   9   3      117.24      134.58      3.86 o
   5   9   3      906.20      948.28     21.32 o
   6   9   3      257.57      250.29      7.79 o
   7   9   3      126.14      138.32     13.03 o
  -7  10   3       63.28       71.70      3.89 o
  -6  10   3        2.34        0.91      1.75 o
  -5  10   3       36.00       42.61      2.86 o
  -4  10   3       33.35       28.07      1.61 o
  -3  10   3      534.98      537.55     11.13 o
  -2  10   3       88.74       94.67      3.19 o
  -1  10   3        3.73        4.84      1.19 o
   0  10   3       45.62       47.38      1.95 o
   1  10   3      143.67      144.47      3.56 o
   2  10   3      270.83      265.53      5.94 o
   3  10   3      157.95      165.06      4.70 o
   4  10   3      566.37      619.19     14.92 o
   5  10   3        4.90        5.76      1.65 o
   6  10   3        0.06        1.88      2.18 o
   7  10   3       44.50       36.75      3.44 o
  -7  11   3        0.64       -0.98      3.02 o
  -6  11   3        0.72        2.01      1.92 o
  -5  11   3      222.05      209.80      7.66 o
  -4  11   3      114.29      116.31      4.10 o
  -3  11   3       77.11       77.16      3.40 o
  -2  11   3      100.51      102.82      3.47 o
  -1  11   3      115.08      117.32      3.54 o
   0  11   3      138.67      149.43      3.77 o
   1  11   3      176.28      171.26      4.07 o
   2  11   3      327.97      317.74      7.08 o
   3  11   3       32.53       33.37      2.54 o
   4  11   3      285.13      281.72      9.34 o
   5  11   3      150.94      160.96      5.79 o
   6  11   3       81.43       97.08      5.35 o
   7  11   3      201.96      223.88      8.84 o
  -7  12   3        6.26        6.55      2.42 o
  -6  12   3      104.11      115.48      5.12 o
  -5  12   3        0.01        1.03      2.00 o
  -4  12   3       37.22       38.72      2.29 o
  -3  12   3       15.32       20.41      2.07 o
  -2  12   3       87.85       82.33      3.23 o
  -1  12   3      218.20      210.16      5.80 o
   0  12   3      566.68      564.48     11.80 o
   1  12   3        4.54        2.38      1.29 o
   2  12   3      109.43       98.04      4.00 o
   3  12   3      692.38      740.93     21.48 o
   4  12   3      184.49      187.64      7.01 o
   5  12   3       15.09       15.65      2.71 o
   6  12   3       33.19       36.83      3.94 o
  -6  13   3      246.57      300.56     13.99 o
  -5  13   3       56.95       37.83      3.18 o
  -4  13   3       32.45       28.90      2.82 o
  -3  13   3        3.57        1.85      1.56 o
  -2  13   3       37.01       35.89      2.47 o
  -1  13   3      199.44      191.36      6.06 o
   0  13   3      365.11      365.33      8.90 o
   1  13   3      143.71      144.55      5.03 o
   2  13   3     1135.20     1192.97     28.32 o
   3  13   3        0.63       -1.34      1.87 o
   4  13   3       37.58       35.13      3.18 o
   5  13   3       56.02       52.95      4.14 o
   6  13   3       61.89       60.06      4.56 o
  -6  14   3       35.92       48.11      3.64 o
  -5  14   3        0.49        2.48      2.38 o
  -4  14   3       15.18       14.08      2.42 o
  -3  14   3       50.35       38.14      3.36 o
  -2  14   3       79.68       81.87      3.82 o
  -1  14   3       38.21       36.65      3.05 o
   0  14   3      443.61      451.76     11.99 o
   1  14   3       21.97       21.94      2.39 o
   2  14   3      250.59      252.56      7.35 o
   3  14   3        0.20        2.43      3.64 o
   4  14   3      145.91      144.23      7.55 o
   5  14   3       12.24       17.17      4.83 o
   6  14   3        0.16        3.86      2.82 o
  -5  15   3        9.82        8.29      2.70 o
  -4  15   3        0.32       -2.88      2.03 o
  -3  15   3       61.11       57.58      4.14 o
  -2  15   3       33.29       32.91      2.57 o
  -1  15   3       22.67       19.61      2.69 o
   0  15   3      464.23      499.62     15.19 o
   1  15   3       16.84       12.49      2.02 o
   2  15   3      197.22      202.88      7.67 o
   3  15   3      128.09      144.76      7.81 o
   4  15   3        5.20        0.43      2.83 o
   5  15   3      271.21      299.61     11.42 o
  -5  16   3       20.33       21.87      3.05 o
  -4  16   3       10.14        8.44      2.48 o
  -3  16   3        8.53        5.98      2.52 o
  -2  16   3        1.58        5.83      3.09 o
  -1  16   3        1.34        2.76      2.29 o
   0  16   3        0.31       -3.14      2.09 o
   1  16   3        0.32       -2.17      1.63 o
   2  16   3        3.13        3.03      2.19 o
   3  16   3       25.21       21.70      6.32 o
   4  16   3       66.76       74.30      8.50 o
   5  16   3        0.08       -1.47      2.88 o
  -4  17   3       17.98       17.55      3.69 o
  -3  17   3        0.12        0.60      2.83 o
  -2  17   3      133.74      152.66     21.86 o
  -1  17   3       82.66       87.29      4.90 o
   0  17   3        9.53        9.42      2.42 o
   1  17   3        6.75        6.77      2.47 o
   2  17   3       12.63       12.99      3.35 o
   3  17   3        3.09       -0.16      2.90 o
   4  17   3       28.42       30.10      4.37 o
  -3  18   3        7.87        5.36      3.32 o
  -2  18   3      199.07      212.46     11.66 o
  -1  18   3        1.45        1.13      2.83 o
   0  18   3      136.37      135.00      6.25 o
   1  18   3       10.05       10.26      4.48 o
   2  18   3       32.34       31.27      6.56 o
   3  18   3        2.03       -1.77      3.17 o
  -2  19   3       27.74       36.16     10.81 o
  -1  19   3       74.35       68.81     11.54 o
   0  19   3        0.34       -0.23      2.68 o
   1  19   3       18.49       22.90      5.34 o
  -8   0   4        0.34       -4.01      2.67 o
  -6   0   4      374.50      356.59     24.29 o
  -4   0   4       82.32       92.31      8.74 o
  -2   0   4     7724.23     8013.69    407.74 o
   0   0   4      548.18      487.26     11.42 o
   2   0   4      498.09      485.56     14.87 o
   4   0   4       18.00       22.10      5.10 o
   6   0   4      310.22      327.93     23.08 o
   8   0   4       19.41       16.76      8.26 o
  -8   1   4        7.07        6.19      3.08 o
  -7   1   4      285.69      276.87     12.93 o
  -6   1   4       29.80       22.35      6.80 o
  -5   1   4       38.65       26.23      5.59 o
  -4   1   4        0.35       -1.07      3.28 o
  -3   1   4       39.24       44.62      1.62 o
  -2   1   4      270.53      292.67      9.16 o
  -1   1   4     1387.95     1448.50     22.29 o
   0   1   4      495.12      473.86      7.54 o
   1   1   4     3149.00     3020.16     47.12 o
   2   1   4      867.78      873.88     17.81 o
   3   1   4     1631.65     1740.14     34.18 o
   4   1   4      596.87      587.96     24.73 o
   5   1   4        0.09       -0.36      3.09 o
   6   1   4      183.54      170.39     10.90 o
   7   1   4       30.14       20.85      5.06 o
   8   1   4        0.00       -1.29      4.80 o
  -9   2   4       21.49        3.40      8.50 o
  -8   2   4       16.63       13.53      3.67 o
  -7   2   4        3.98        2.12      4.74 o
  -6   2   4       24.18       18.20      3.27 o
  -5   2   4      131.30      119.21      4.00 o
  -4   2   4      592.99      579.92     16.54 o
  -3   2   4     2513.41     2648.08     48.31 o
  -2   2   4      840.98      898.32     17.43 o
  -1   2   4        1.99        2.22      0.44 o
   0   2   4      377.41      340.82      5.59 o
   1   2   4      623.19      586.39     10.04 o
   2   2   4        8.95       12.58      0.76 o
   3   2   4      663.15      617.82     11.45 o
   4   2   4       23.19       15.73      0.98 o
   5   2   4       81.20       79.55      3.33 o
   6   2   4        0.01       -5.34      3.61 o
   7   2   4        1.41       -4.05      3.86 o
   8   2   4       11.40        8.26      1.83 o
  -9   3   4        1.66        1.49      2.30 o
  -8   3   4       30.26       23.73      3.82 o
  -7   3   4      460.06      475.18     14.91 o
  -6   3   4       70.42       63.48      2.63 o
  -5   3   4       16.67       19.14      1.35 o
  -4   3   4      259.60      236.40      6.48 o
  -3   3   4       83.92       71.24      1.99 o
  -2   3   4     2753.76     2797.54     55.45 o
  -1   3   4     1103.37     1087.68     17.96 o
   0   3   4       16.62       19.57      0.79 o
   1   3   4      813.23      758.44     12.18 o
   2   3   4      114.33      120.90      3.32 o
   3   3   4      155.11      159.63      3.42 o
   4   3   4      542.13      525.83     12.23 o
   5   3   4        1.15        1.17      0.81 o
   6   3   4       52.90       48.99      2.55 o
   7   3   4       13.02       11.05      1.99 o
   8   3   4       50.69       33.98      3.03 o
  -8   4   4       28.26       21.14      2.52 o
  -7   4   4        4.66       -2.87      1.91 o
  -6   4   4       60.67       59.72      2.75 o
  -5   4   4        0.01       -1.09      1.16 o
  -4   4   4       10.13        9.14      0.73 o
  -3   4   4        1.98       -0.82      0.60 o
  -2   4   4        0.88       -0.15      0.55 o
  -1   4   4      192.64      188.70      3.49 o
   0   4   4       24.17       21.45      0.93 o
   1   4   4       38.56       35.64      1.08 o
   2   4   4       44.07       43.43      1.25 o
   3   4   4     1597.55     1714.53     31.22 o
   4   4   4       27.75       29.93      1.36 o
   5   4   4       23.10       22.69      1.52 o
   6   4   4       66.60       55.66      3.01 o
   7   4   4       57.81       56.60      4.00 o
   8   4   4       12.27       12.98      2.91 o
  -8   5   4       12.84        7.66      2.26 o
  -7   5   4      154.39      150.09      6.35 o
  -6   5   4      512.52      517.25     13.56 o
  -5   5   4       48.98       52.68      1.80 o
  -4   5   4      115.61      116.04      2.96 o
  -3   5   4       61.19       43.90      1.34 o
  -2   5   4     1689.74     1720.94     28.41 o
  -1   5   4      345.32      320.64      5.65 o
   0   5   4     1011.12      956.26     14.97 o
   1   5   4      273.57      283.63      4.59 o
   2   5   4       19.87       17.56      0.80 o
   3   5   4       13.56       11.93      1.00 o
   4   5   4        0.66       -0.52      1.38 o
   5   5   4       33.21       28.16      1.53 o
   6   5   4      554.16      528.31     20.47 o
   7   5   4        0.19       -0.66      2.26 o
   8   5   4      145.41      140.34      7.84 o
  -8   6   4        3.48        0.28      2.80 o
  -7   6   4       68.52       58.33      3.97 o
  -6   6   4      117.65      123.25      3.97 o
  -5   6   4       24.68       26.91      1.53 o
  -4   6   4       99.08      117.66      3.99 o
  -3   6   4      433.55      439.78     11.68 o
  -2   6   4      122.91      111.62      2.41 o
  -1   6   4      503.59      514.89     10.22 o
   0   6   4       95.98       84.96      1.98 o
   1   6   4     3058.73     3205.72     49.64 o
   2   6   4      393.23      383.65      5.76 o
   3   6   4        1.50        0.69      0.76 o
   4   6   4        9.17        9.14      1.11 o
   5   6   4      576.60      584.85     11.92 o
   6   6   4      134.75      124.30      3.69 o
   7   6   4      318.90      311.54     10.97 o
   8   6   4        0.22        6.33      2.85 o
  -8   7   4       52.83       58.87      6.06 o
  -7   7   4       60.99       60.98      3.22 o
  -6   7   4       62.58       56.75      2.99 o
  -5   7   4       99.84      102.46      4.67 o
  -4   7   4      190.92      213.10      6.31 o
  -3   7   4      140.63      133.44      3.47 o
  -2   7   4        2.15        0.53      0.70 o
  -1   7   4      339.42      375.20      7.83 o
   0   7   4      766.67      693.93     15.10 o
   1   7   4      656.05      632.99     11.57 o
   2   7   4       17.84       24.54      0.90 o
   3   7   4      400.67      431.75     10.70 o
   4   7   4      458.68      465.49     10.04 o
   5   7   4      898.09      911.50     18.26 o
   6   7   4       16.83       12.65      3.15 o
   7   7   4        7.38        8.91      2.06 o
   8   7   4       19.89       21.03      2.45 o
  -8   8   4       21.00       19.49      3.19 o
  -7   8   4       12.25       13.23      2.11 o
  -6   8   4       13.33       12.13      1.86 o
  -5   8   4       67.64       76.57      3.98 o
  -4   8   4       52.52       54.88      2.53 o
  -3   8   4        7.51        9.60      1.07 o
  -2   8   4     1215.69     1210.66     21.60 o
  -1   8   4      247.89      250.54      6.17 o
   0   8   4       18.14       16.27      1.80 o
   1   8   4      107.25       94.52      2.83 o
   2   8   4       61.93       50.25      1.77 o
   3   8   4       88.42       92.01      3.04 o
   4   8   4      128.43      125.62      4.03 o
   5   8   4     1009.91     1037.09     22.99 o
   6   8   4      353.21      360.22     10.55 o
   7   8   4        3.58        3.55      6.20 o
  -8   9   4       42.46       41.74      3.02 o
  -7   9   4        3.31        2.52      1.84 o
  -6   9   4        4.22        4.28      1.83 o
  -5   9   4       90.64       85.71      6.19 o
  -4   9   4       31.87       34.84      2.05 o
  -3   9   4      139.04      145.21      3.90 o
  -2   9   4        5.17        3.81      1.06 o
  -1   9   4       90.50      100.98      3.26 o
   0   9   4      967.41      983.57     21.23 o
   1   9   4        6.19        7.49      0.98 o
   2   9   4        1.69        0.92      0.73 o
   3   9   4      342.43      347.10      8.24 o
   4   9   4     1034.32     1057.56     25.13 o
   5   9   4       45.97       57.41      4.60 o
   6   9   4      192.96      191.90      6.54 o
   7   9   4      282.07      286.77     10.16 o
  -7  10   4        0.53       -1.40      1.90 o
  -6  10   4       13.43        7.52      1.98 o
  -5  10   4        0.33       -0.16      1.60 o
  -4  10   4       51.85       43.98      2.05 o
  -3  10   4      153.81      169.86      4.84 o
  -2  10   4       14.30       16.42      1.52 o
  -1  10   4       41.16       35.85      2.00 o
   0  10   4       72.18       91.31      3.22 o
   1  10   4       60.25       65.79      2.52 o
   2  10   4       12.82       12.35      1.12 o
   3  10   4        2.36        4.37      1.41 o
   4  10   4      438.35      471.16     10.36 o
   5  10   4        8.43        8.77      1.69 o
   6  10   4      174.49      181.78      7.75 o
   7  10   4      103.51       95.97      5.45 o
  -7  11   4       13.41       12.28      2.41 o
  -6  11   4        8.97        5.39      2.06 o
  -5  11   4        0.85        3.76      1.92 o
  -4  11   4        0.03       -0.04      1.19 o
  -3  11   4       60.29       55.24      2.93 o
  -2  11   4       12.82        9.58      1.40 o
  -1  11   4      242.42      218.88      5.87 o
   0  11   4     1130.23     1127.36     22.40 o
   1  11   4       11.37        8.64      1.19 o
   2  11   4      441.45      420.32      9.02 o
   3  11   4        0.73        0.17      1.96 o
   4  11   4        0.00       -1.79      2.27 o
   5  11   4       53.48       49.32      3.75 o
   6  11   4        3.72        3.32      2.50 o
   7  11   4       86.35       66.15      4.66 o
  -7  12   4        0.04       -0.11      2.13 o
  -6  12   4       21.12       25.30      2.79 o
  -5  12   4      437.41      466.34     13.14 o
  -4  12   4       41.42       37.23      2.94 o
  -3  12   4       15.51       10.82      2.28 o
  -2  12   4       10.38        8.41      1.63 o
  -1  12   4      145.90      147.53      5.54 o
   0  12   4       61.98       67.33      2.99 o
   1  12   4      539.81      548.28     11.50 o
   2  12   4     1304.47     1329.91     28.33 o
   3  12   4      259.14      284.70      9.63 o
   4  12   4       32.43       24.27      3.03 o
   5  12   4       48.69       48.73      3.95 o
   6  12   4      223.68      231.61      9.11 o
  -6  13   4       14.75       12.32      3.52 o
  -5  13   4       33.72       40.00      3.27 o
  -4  13   4        0.92        3.12      2.06 o
  -3  13   4      225.19      199.84      6.38 o
  -2  13   4       47.10       53.35      2.98 o
  -1  13   4      119.91      106.73      4.25 o
   0  13   4       55.18       64.40      4.71 o
   1  13   4        1.66        3.05      1.57 o
   2  13   4        1.15        0.61      2.35 o
   3  13   4        0.99        3.66      1.99 o
   4  13   4       70.91       64.98      4.55 o
   5  13   4       18.11       19.21      3.10 o
   6  13   4        6.00        4.97      2.79 o
  -6  14   4        0.59        1.52      2.32 o
  -5  14   4       51.38       53.69      3.71 o
  -4  14   4        4.44       -0.47      1.99 o
  -3  14   4      220.11      184.22      6.18 o
  -2  14   4        5.05        3.79      1.67 o
  -1  14   4        3.52        2.28      1.72 o
   0  14   4      190.58      185.24      6.26 o
   1  14   4      196.89      211.39      6.67 o
   2  14   4       90.21       92.85      8.48 o
   3  14   4      204.44      219.06     11.42 o
   4  14   4       47.88       43.33      4.36 o
   5  14   4       70.73       70.58      4.97 o
  -5  15   4        3.68        0.63      2.18 o
  -4  15   4       14.59       10.63      2.56 o
  -3  15   4        0.00        2.85      2.00 o
  -2  15   4        5.29        4.79      1.80 o
  -1  15   4      693.84      702.56     17.95 o
   0  15   4      619.91      647.57     19.02 o
   1  15   4        0.70        0.61      1.79 o
   2  15   4      133.14      136.94      6.66 o
   3  15   4        4.48       -0.36      2.75 o
   4  15   4        7.39        9.08      3.08 o
   5  15   4        0.61        1.56      2.82 o
  -5  16   4        9.81        9.64      2.80 o
  -4  16   4       62.23       56.44      4.05 o
  -3  16   4        0.05       -1.81      1.77 o
  -2  16   4        2.26       -1.36      2.38 o
  -1  16   4        0.57        1.10      1.91 o
   0  16   4      227.36      241.64      8.69 o
   1  16   4        0.05        0.34      1.89 o
   2  16   4        5.09        8.52      2.28 o
   3  16   4       60.85       66.31      5.41 o
   4  16   4       98.46      109.07      7.13 o
  -4  17   4        7.26        7.69      3.17 o
  -3  17   4        8.50        5.70      2.69 o
  -2  17   4        0.22       -0.12      3.01 o
  -1  17   4      197.98      207.51      8.03 o
   0  17   4        0.21        0.88      2.09 o
   1  17   4        0.22        1.34      2.73 o
   2  17   4       76.00       72.00      4.58 o
   3  17   4        0.88        1.25      2.73 o
   4  17   4       24.09       24.81      4.03 o
  -3  18   4       33.29       34.06      8.26 o
  -2  18   4       45.02       49.85     13.36 o
  -1  18   4        4.28        7.16      4.62 o
   0  18   4        2.72        5.74      2.41 o
   1  18   4        1.00       -0.56      5.95 o
   2  18   4        0.75        0.52      2.70 o
   3  18   4        1.90        0.60      4.62 o
  -1  19   4        4.32       12.08      7.17 o
   0  19   4        6.74        8.10      3.17 o
   1  19   4       12.13       24.62      4.11 o
  -5   0   5      143.14      177.89      6.18 o
  -3   0   5       19.38       16.03      1.43 o
  -1   0   5     1689.09     1735.48     39.62 o
   1   0   5      956.01      832.70     20.13 o
   3   0   5      199.68      205.76      8.31 o
   5   0   5       94.71       93.76     10.45 o
   7   0   5       24.10       18.22      7.53 o
  -8   1   5      256.13      254.54      8.25 o
  -7   1   5      389.87      384.58     13.87 o
  -6   1   5       93.31       92.43      3.41 o
  -5   1   5        4.86        2.79      0.91 o
  -4   1   5      170.98      179.41      4.26 o
  -3   1   5      802.68      870.60     20.82 o
  -2   1   5     3561.56     3815.26     70.65 o
  -1   1   5      499.41      496.14      8.30 o
   0   1   5        0.03        0.93      0.60 o
   1   1   5       47.93       43.46      1.22 o
   2   1   5      506.10      527.86     11.07 o
   3   1   5       23.90       18.22      1.16 o
   4   1   5      152.34      128.72      3.14 o
   5   1   5      134.92      141.16      5.71 o
   6   1   5       29.73       24.13      2.33 o
   7   1   5        2.26       -1.78      1.79 o
   8   1   5       90.55       88.67      4.75 o
  -9   2   5       36.53       38.62      3.89 o
  -8   2   5      384.05      373.44     12.38 o
  -7   2   5      262.77      261.68      9.11 o
  -6   2   5      166.65      156.25      6.24 o
  -5   2   5      209.60      192.92      6.34 o
  -4   2   5      364.87      383.84      7.97 o
  -3   2   5        0.15        0.10      0.91 o
  -2   2   5     1312.27     1367.66     29.74 o
  -1   2   5     1244.81     1228.37     19.99 o
   0   2   5      433.52      406.12      6.99 o
   1   2   5      538.05      494.68      8.08 o
   2   2   5      259.62      272.02      6.11 o
   3   2   5     1932.63     2032.51     40.10 o
   4   2   5      138.26      135.54      3.02 o
   5   2   5        0.48       -0.52      1.59 o
   6   2   5       15.26        8.86      1.37 o
   7   2   5       75.73       65.24      5.36 o
   8   2   5        4.04        1.27      2.53 o
  -8   3   5        6.37        2.77      4.79 o
  -7   3   5      571.67      564.31     17.57 o
  -6   3   5      267.94      271.40      7.65 o
  -5   3   5      119.95      122.84      3.00 o
  -4   3   5      376.37      401.85      8.37 o
  -3   3   5     4260.96     4525.54     99.11 o
  -2   3   5      128.08      119.90      2.29 o
  -1   3   5      105.06      111.61      2.33 o
   0   3   5      274.06      266.59      4.78 o
   1   3   5     7221.92     7215.05    112.11 o
   2   3   5      139.00      135.02      2.90 o
   3   3   5      159.79      169.61      3.81 o
   4   3   5       14.01       14.37      0.93 o
   5   3   5       15.16       17.52      1.06 o
   6   3   5        0.04       -0.84      3.07 o
   7   3   5        2.01        0.33      1.97 o
   8   3   5        0.21       -2.66      2.16 o
  -8   4   5        0.46       -2.43      3.15 o
  -7   4   5      159.15      156.25      6.52 o
  -6   4   5        2.27       -0.57      0.99 o
  -5   4   5        1.98        0.64      0.75 o
  -4   4   5      321.53      332.53      6.66 o
  -3   4   5      163.31      180.48      3.40 o
  -2   4   5       54.34       58.66      1.80 o
  -1   4   5      933.62      907.58     14.34 o
   0   4   5      345.19      338.91      6.04 o
   1   4   5     1650.06     1676.08     27.75 o
   2   4   5      568.36      605.00     10.54 o
   3   4   5      306.12      292.86      5.51 o
   4   4   5      310.15      311.42      6.30 o
   5   4   5       22.55       28.38      1.24 o
   6   4   5      320.80      326.48     16.83 o
   7   4   5       63.72       56.26      4.28 o
   8   4   5       57.87       64.83      5.34 o
  -8   5   5       27.52       28.13      2.15 o
  -7   5   5      164.66      153.26      5.40 o
  -6   5   5      362.00      366.65      8.65 o
  -5   5   5      602.89      611.03     12.42 o
  -4   5   5       14.98        6.13      1.02 o
  -3   5   5     1175.30     1124.49     21.94 o
  -2   5   5      442.86      403.30      7.09 o
  -1   5   5      634.53      601.02     11.68 o
   0   5   5      519.78      510.63      8.74 o
   1   5   5     1784.39     1913.59     35.94 o
   2   5   5     1029.03     1099.97     18.33 o
   3   5   5        3.92        5.40      0.80 o
   4   5   5      262.84      241.50      5.43 o
   5   5   5       61.56       51.66      2.02 o
   6   5   5       20.78       22.93      1.77 o
   7   5   5       11.98        9.93      1.78 o
   8   5   5        3.79        3.82      3.89 o
  -8   6   5        8.94        9.61      1.80 o
  -7   6   5        9.86        7.68      1.75 o
  -6   6   5       16.18       16.87      1.89 o
  -5   6   5      127.74      133.26      3.94 o
  -4   6   5       16.00       18.61      1.43 o
  -3   6   5      177.25      167.82      5.19 o
  -2   6   5     1167.00     1149.44     20.66 o
  -1   6   5     1895.92     1855.49     35.09 o
   0   6   5        3.02       -0.66      0.88 o
   1   6   5      811.57      918.52     18.14 o
   2   6   5      124.54      138.06      2.68 o
   3   6   5      784.79      854.37     15.39 o
   4   6   5      220.45      232.15      6.51 o
   5   6   5       20.75       19.95      1.44 o
   6   6   5      603.74      607.56     15.75 o
   7   6   5       28.33       32.64      2.78 o
   8   6   5        3.54        1.63      3.62 o
  -8   7   5       67.09       65.27      3.54 o
  -7   7   5        0.56        1.59      1.69 o
  -6   7   5       14.01       10.70      2.63 o
  -5   7   5      272.01      284.19      8.36 o
  -4   7   5       59.11       67.08      2.66 o
  -3   7   5        0.68        2.33      1.08 o
  -2   7   5        0.28        0.93      1.09 o
  -1   7   5      786.24      831.97     19.96 o
   0   7   5        2.14       -0.47      0.88 o
   1   7   5      990.73      932.36     18.17 o
   2   7   5        2.37        1.23      0.40 o
   3   7   5      158.84      165.01      7.06 o
   4   7   5      274.12      268.29      6.86 o
   5   7   5       38.65       44.58      4.02 o
   6   7   5       49.53       58.19      3.17 o
   7   7   5      130.86      135.22      6.66 o
  -8   8   5       25.23       23.64      4.51 o
  -7   8   5       58.14       71.46      3.78 o
  -6   8   5        0.03       -2.24      1.93 o
  -5   8   5        2.43       -1.09      1.21 o
  -4   8   5      289.46      296.63     10.51 o
  -3   8   5       36.92       40.98      1.84 o
  -2   8   5      311.03      347.24      7.75 o
  -1   8   5      120.54      114.13      3.52 o
   0   8   5        3.45        1.16      0.95 o
   1   8   5        0.24        0.54      0.85 o
   2   8   5        8.65        5.80      0.73 o
   3   8   5       40.79       39.14      1.73 o
   4   8   5       91.45       89.89      4.91 o
   5   8   5      110.05      101.46      4.43 o
   6   8   5      929.26      950.85     24.16 o
   7   8   5        5.34        5.32      3.54 o
  -8   9   5        0.03        0.00      3.05 o
  -7   9   5       20.28       19.04      3.33 o
  -6   9   5       17.16       16.91      2.24 o
  -5   9   5       15.51       13.06      2.07 o
  -4   9   5       71.21       75.18      4.00 o
  -3   9   5      268.48      261.84      6.08 o
  -2   9   5      145.55      159.67      4.39 o
  -1   9   5      175.41      191.61      5.13 o
   0   9   5      503.16      465.98     11.43 o
   1   9   5       16.40       15.16      1.41 o
   2   9   5        3.81        2.89      0.85 o
   3   9   5        7.79        8.80      1.18 o
   4   9   5      508.55      523.52     15.26 o
   5   9   5       64.79       57.80      3.32 o
   6   9   5       45.39       55.48      3.83 o
   7   9   5      105.90       88.77      5.06 o
  -7  10   5        6.56        7.22      2.21 o
  -6  10   5       32.49       34.84      2.88 o
  -5  10   5        6.25        2.36      1.85 o
  -4  10   5      201.62      202.18      6.34 o
  -3  10   5        0.14        0.88      1.35 o
  -2  10   5      233.14      229.80      5.46 o
  -1  10   5      640.51      610.36     13.79 o
   0  10   5       11.26       14.73      1.56 o
   1  10   5       72.94       75.66      2.72 o
   2  10   5       55.45       45.98      1.89 o
   3  10   5       25.59       28.70      1.94 o
   4  10   5      214.81      214.69      6.26 o
   5  10   5        0.88       -1.74      1.72 o
   6  10   5       30.44       29.09      3.17 o
   7  10   5      149.34      134.97      6.52 o
  -7  11   5        0.54       -0.49      2.05 o
  -6  11   5        0.27       -1.53      1.92 o
  -5  11   5       61.45       59.77      3.54 o
  -4  11   5      140.04      153.77      6.07 o
  -3  11   5        0.05       -2.00      1.33 o
  -2  11   5       85.16       78.00      5.82 o
  -1  11   5       13.66       12.89      1.59 o
   0  11   5       26.59       19.59      1.81 o
   1  11   5      340.67      355.41      7.94 o
   2  11   5      818.90      812.34     15.20 o
   3  11   5       50.88       47.26      2.76 o
   4  11   5      163.88      170.80      6.49 o
   5  11   5       10.66       13.23      2.65 o
   6  11   5        0.47       -0.07      5.88 o
  -7  12   5       28.88       38.07      3.79 o
  -6  12   5       12.39       10.64      2.37 o
  -5  12   5        2.10        0.01      2.02 o
  -4  12   5       77.97       78.94      4.73 o
  -3  12   5        4.52        1.76      1.55 o
  -2  12   5       27.12       20.25      1.99 o
  -1  12   5       58.54       47.69      2.80 o
   0  12   5       24.32       20.40      2.02 o
   1  12   5      476.68      473.56     11.17 o
   2  12   5       70.87       79.13      5.34 o
   3  12   5      138.82      142.75      6.80 o
   4  12   5       45.58       50.07      5.96 o
   5  12   5       59.17       64.72      4.45 o
   6  12   5       50.15       55.33      7.77 o
  -6  13   5       26.37       29.12      3.13 o
  -5  13   5       28.90       31.63      2.90 o
  -4  13   5        2.05        0.71      1.96 o
  -3  13   5       46.64       40.22      2.81 o
  -2  13   5        0.36        0.94      1.54 o
  -1  13   5        3.62        0.17      1.60 o
   0  13   5        0.26       -0.86      1.58 o
   1  13   5      315.64      329.00      9.33 o
   2  13   5        5.74        5.51      1.67 o
   3  13   5        1.27        2.90      2.42 o
   4  13   5       72.90       69.74      6.76 o
   5  13   5       15.81       17.49      3.04 o
   6  13   5        5.52        7.10      3.28 o
  -6  14   5       12.78       15.36      2.95 o
  -5  14   5       21.15       24.20      2.89 o
  -4  14   5       26.76       25.47      2.82 o
  -3  14   5       21.55       17.90      2.24 o
  -2  14   5       54.32       56.10      3.16 o
  -1  14   5        3.05        2.30      1.75 o
   0  14   5      263.79      263.91      8.00 o
   1  14   5        0.81        1.23      1.75 o
   2  14   5      132.77      135.38      5.94 o
   3  14   5       30.89       28.12      6.19 o
   4  14   5       75.04       59.62      5.06 o
   5  14   5        7.42        4.60      2.81 o
  -5  15   5       10.98       10.47      3.08 o
  -4  15   5      222.65      211.32      7.92 o
  -3  15   5       33.02       27.64      2.64 o
  -2  15   5        9.69        9.39      2.57 o
  -1  15   5       37.65       37.57      4.08 o
   0  15   5       28.54       26.89      2.70 o
   1  15   5      100.02      103.82      4.99 o
   2  15   5        8.46        9.58      2.47 o
   3  15   5        3.74        2.82      4.74 o
   4  15   5       41.51       45.00      8.50 o
   5  15   5       13.01       14.48      3.46 o
  -5  16   5       25.76       21.74      3.92 o
  -4  16   5        0.04        0.73      2.30 o
  -3  16   5       22.89       16.60      2.95 o
  -2  16   5        3.17       -0.28      2.38 o
  -1  16   5       12.33        9.17      2.17 o
   0  16   5        1.48        1.18      1.89 o
   1  16   5        6.42        8.83      2.28 o
   2  16   5        1.41       -0.07      2.48 o
   3  16   5       16.91       14.45      3.52 o
   4  16   5        1.85       -3.53      4.13 o
  -4  17   5        5.09        4.66      3.07 o
  -3  17   5        0.60       -2.21      2.45 o
  -2  17   5       20.22       13.68      4.14 o
  -1  17   5       79.72       88.85      8.55 o
   0  17   5        3.99        2.31      2.18 o
   1  17   5       65.05       57.96      5.06 o
   2  17   5        2.94        1.63      2.66 o
   3  17   5        0.00        0.24      2.75 o
  -3  18   5        3.45        0.00      4.49 o
  -2  18   5       46.47       43.25      7.65 o
  -1  18   5        5.37        5.25      3.15 o
   0  18   5       28.12       34.87      3.86 o
   1  18   5       12.85       20.58      5.34 o
   2  18   5        2.47        1.21      4.13 o
   0  19   5        4.53        4.39      4.62 o
  -8   0   6      311.59      274.51     10.74 o
  -6   0   6        0.85        0.04      1.11 o
  -4   0   6        9.24        9.48      1.37 o
  -2   0   6     1709.75     1978.88     57.82 o
   0   0   6      380.89      392.51      9.50 o
   2   0   6       56.74       69.95      3.06 o
   4   0   6        4.70        3.82      1.28 o
   6   0   6       16.07       15.54      2.28 o
   8   0   6        1.15       -1.64      5.22 o
  -8   1   6      132.12      132.66      4.95 o
  -7   1   6       55.40       46.20      4.49 o
  -6   1   6       49.98       46.61      2.49 o
  -5   1   6       40.44       42.67      2.29 o
  -4   1   6        9.91       13.71      1.26 o
  -3   1   6     2151.13     2384.69     46.29 o
  -2   1   6      202.57      226.21      4.35 o
  -1   1   6     1412.27     1388.61     22.59 o
   0   1   6      467.42      419.67      6.85 o
   1   1   6      565.58      559.91      9.16 o
   2   1   6      291.92      307.31      5.32 o
   3   1   6       29.70       37.35      1.82 o
   4   1   6       54.61       62.03      2.05 o
   5   1   6        0.05       -0.83      0.97 o
   6   1   6       10.91        7.53      1.45 o
   7   1   6        4.16        2.06      1.94 o
   8   1   6        0.96       -0.02      1.99 o
  -8   2   6      341.48      347.36     10.47 o
  -7   2   6        5.55        5.10      1.50 o
  -6   2   6       47.69       44.82      3.36 o
  -5   2   6      269.00      290.18      6.77 o
  -4   2   6        2.99        1.88      0.79 o
  -3   2   6      212.36      223.27      8.43 o
  -2   2   6      321.68      338.08      7.11 o
  -1   2   6      382.84      364.46      6.34 o
   0   2   6      707.85      713.09     12.05 o
   1   2   6     2897.68     2809.53     44.01 o
   2   2   6       40.24       32.05      1.07 o
   3   2   6     1057.55     1129.16     22.66 o
   4   2   6       65.66       58.12      2.94 o
   5   2   6      104.59      108.63      3.00 o
   6   2   6       17.89       17.23      1.68 o
   7   2   6       12.53        2.58      1.97 o
   8   2   6        3.04       -0.63      2.17 o
  -8   3   6       93.95      108.77      4.19 o
  -7   3   6      217.30      219.84      6.62 o
  -6   3   6      677.84      708.01     14.30 o
  -5   3   6      417.92      443.43      9.95 o
  -4   3   6       95.86       97.40      2.78 o
  -3   3   6      421.93      462.92      8.05 o
  -2   3   6      249.09      257.31      5.19 o
  -1   3   6      127.77      137.07      2.78 o
   0   3   6     2925.48     2805.92     48.33 o
   1   3   6      738.21      782.59     13.46 o
   2   3   6      631.47      694.57     10.26 o
   3   3   6      196.21      196.33      4.65 o
   4   3   6       17.85       20.25      1.28 o
   5   3   6       96.13       89.86      2.81 o
   6   3   6       18.44       12.77      1.96 o
   7   3   6       58.98       46.61      3.84 o
   8   3   6      184.54      205.46      9.14 o
  -8   4   6       33.79       37.85      2.43 o
  -7   4   6       29.93       28.90      2.25 o
  -6   4   6       34.03       35.11      1.86 o
  -5   4   6      413.45      394.96      9.81 o
  -4   4   6      834.46      850.12     15.87 o
  -3   4   6     1323.88     1257.60     24.25 o
  -2   4   6      254.91      275.75      5.21 o
  -1   4   6        0.33       -1.21      0.81 o
   0   4   6      901.78      918.21     14.59 o
   1   4   6      166.82      151.69      3.52 o
   2   4   6     1450.69     1499.66     23.80 o
   3   4   6       27.69       38.54      1.64 o
   4   4   6      312.14      290.89      6.64 o
   5   4   6       96.20      108.16      2.93 o
   6   4   6      369.02      346.16     10.10 o
   7   4   6       32.83       26.50      2.88 o
   8   4   6      192.66      197.16     10.04 o
  -8   5   6       56.25       52.72      3.11 o
  -7   5   6       36.76       37.81      2.80 o
  -6   5   6       16.44       21.79      3.02 o
  -5   5   6      207.67      201.49      4.84 o
  -4   5   6      448.22      468.82      9.76 o
  -3   5   6        6.40        2.92      0.77 o
  -2   5   6      365.65      407.34      7.78 o
  -1   5   6      495.38      499.51     10.01 o
   0   5   6     1142.19     1263.11     24.64 o
   1   5   6      256.76      245.49      5.04 o
   2   5   6       86.42       81.52      2.29 o
   3   5   6      181.70      206.32      5.36 o
   4   5   6        4.99        5.91      1.50 o
   5   5   6      307.92      334.80      7.01 o
   6   5   6        7.69        5.64      1.57 o
   7   5   6       31.74       30.12      2.92 o
   8   5   6      215.96      233.34      8.55 o
  -8   6   6      126.12      122.09      4.87 o
  -7   6   6      135.30      153.06      5.46 o
  -6   6   6       20.49       15.61      2.91 o
  -5   6   6        1.27        0.56      1.10 o
  -4   6   6        8.02       10.06      1.33 o
  -3   6   6      696.85      696.03     14.00 o
  -2   6   6      674.18      693.69     13.76 o
  -1   6   6      129.32      131.93      3.68 o
   0   6   6      370.41      392.88      9.14 o
   1   6   6      854.22      933.74     18.44 o
   2   6   6      657.17      708.75     15.73 o
   3   6   6       45.53       41.97      1.57 o
   4   6   6        1.76       -0.55      0.98 o
   5   6   6        0.62       -1.78      1.21 o
   6   6   6      429.66      461.14     14.53 o
   7   6   6      120.45      137.04      6.31 o
  -8   7   6       53.79       56.14      3.36 o
  -7   7   6      166.15      172.86      6.02 o
  -6   7   6      178.29      183.22      7.06 o
  -5   7   6       84.73       89.08      3.84 o
  -4   7   6        2.51        3.74      1.25 o
  -3   7   6        8.96       13.92      1.22 o
  -2   7   6      882.65      888.13     16.24 o
  -1   7   6     1026.19      970.40     20.73 o
   0   7   6      475.45      472.36     11.86 o
   1   7   6      130.27      126.39      3.70 o
   2   7   6       47.69       51.78      2.40 o
   3   7   6      107.27      110.16      3.37 o
   4   7   6       72.13       72.08      3.14 o
   5   7   6      619.14      605.59     15.90 o
   6   7   6       19.48       10.07      3.93 o
   7   7   6       59.74       51.69      3.66 o
  -8   8   6        0.86        1.49      2.01 o
  -7   8   6        5.04        3.94      1.94 o
  -6   8   6        1.21        1.42      1.72 o
  -5   8   6      147.74      140.17      5.19 o
  -4   8   6      132.28      129.21      5.00 o
  -3   8   6      568.40      578.90     11.97 o
  -2   8   6      149.34      160.94      4.38 o
  -1   8   6      121.74      122.94      4.15 o
   0   8   6        5.33        8.96      1.35 o
   1   8   6      233.77      234.07      6.02 o
   2   8   6      289.61      280.89      7.42 o
   3   8   6        3.48        1.58      0.91 o
   4   8   6       95.39       91.31      4.61 o
   5   8   6        1.33        1.71      1.84 o
   6   8   6       24.38       19.83      3.13 o
   7   8   6       30.15       32.25      3.14 o
  -7   9   6       40.36       42.79      3.15 o
  -6   9   6       79.60       78.63      4.57 o
  -5   9   6        4.10        5.47      2.03 o
  -4   9   6      191.58      188.53      6.96 o
  -3   9   6       79.29       71.95      3.00 o
  -2   9   6       88.08       74.85      2.84 o
  -1   9   6       95.69       87.47      3.51 o
   0   9   6       87.05       92.32      3.55 o
   1   9   6      116.13      108.83      3.45 o
   2   9   6        0.02       -0.09      1.00 o
   3   9   6      420.17      414.33      9.64 o
   4   9   6       50.73       47.36      3.14 o
   5   9   6      307.75      325.80      9.63 o
   6   9   6        3.17        3.92      2.30 o
   7   9   6       39.65       40.32      3.66 o
  -7  10   6        6.85        3.84      2.14 o
  -6  10   6      104.39      110.19      6.07 o
  -5  10   6        9.82       10.62      3.34 o
  -4  10   6       30.71       30.35      2.60 o
  -3  10   6       13.42       12.41      1.66 o
  -2  10   6        2.16        0.05      1.15 o
  -1  10   6       48.23       46.28      2.65 o
   0  10   6       63.86       60.45      2.66 o
   1  10   6        0.09       -0.28      1.11 o
   2  10   6      380.50      399.01      8.63 o
   3  10   6      562.50      575.22     11.98 o
   4  10   6        5.50        2.17      1.82 o
   5  10   6       35.60       36.37      3.35 o
   6  10   6       57.08       47.88      6.76 o
   7  10   6       74.66       77.91      5.05 o
  -7  11   6       18.73       20.81      2.69 o
  -6  11   6       59.48       56.01      5.61 o
  -5  11   6       92.76       88.79      4.51 o
  -4  11   6       58.84       54.84      2.75 o
  -3  11   6       13.79       13.90      1.31 o
  -2  11   6      507.95      495.75     11.43 o
  -1  11   6      168.35      168.29      5.48 o
   0  11   6      214.43      208.03      5.78 o
   1  11   6       35.79       34.20      2.45 o
   2  11   6       36.83       32.78      2.75 o
   3  11   6      159.93      161.12      5.38 o
   4  11   6       30.21       28.05      3.35 o
   5  11   6        4.61        1.52      2.26 o
   6  11   6      158.76      180.66      7.95 o
  -6  12   6        2.82       -0.18      2.95 o
  -5  12   6        1.35       -2.50      1.96 o
  -4  12   6       44.39       36.86      2.93 o
  -3  12   6      132.68      120.81      4.29 o
  -2  12   6       19.90       21.02      1.87 o
  -1  12   6        1.31        0.91      1.58 o
   0  12   6        0.77        0.46      1.52 o
   1  12   6      204.90      208.29      6.54 o
   2  12   6      342.57      335.79      8.35 o
   3  12   6        7.60        7.43      1.70 o
   4  12   6      140.74      147.06      6.07 o
   5  12   6       92.50       98.51      5.64 o
   6  12   6        0.44        3.62      2.66 o
  -6  13   6        5.74        4.39      3.13 o
  -5  13   6        2.64        0.48      2.06 o
  -4  13   6        1.34        1.50      1.92 o
  -3  13   6        0.05       -0.76      1.62 o
  -2  13   6       33.14       31.54      2.19 o
  -1  13   6      122.39      117.73      4.84 o
   0  13   6      116.27       97.38      4.32 o
   1  13   6      802.52      814.97     20.23 o
   2  13   6        0.03       -0.15      1.48 o
   3  13   6      149.73      157.20      7.51 o
   4  13   6       17.24       17.49      3.17 o
   5  13   6       11.32       14.56      2.91 o
  -6  14   6        8.36        5.91      2.53 o
  -5  14   6       48.89       55.89      3.85 o
  -4  14   6        0.01       -2.01      1.91 o
  -3  14   6       15.26       12.54      2.07 o
  -2  14   6        0.78       -1.66      1.56 o
  -1  14   6        8.24        4.27      1.84 o
   0  14   6        4.05        3.43      2.07 o
   1  14   6       32.17       31.38      2.61 o
   2  14   6       45.99       40.53      4.18 o
   3  14   6       82.21       76.15      8.62 o
   4  14   6       40.84       41.14      4.32 o
   5  14   6       39.04       37.64      6.12 o
  -5  15   6      101.89       94.39      7.33 o
  -4  15   6        8.67        6.55      2.79 o
  -3  15   6       13.26       12.86      2.95 o
  -2  15   6      211.36      224.65      8.71 o
  -1  15   6      184.14      182.68      6.35 o
   0  15   6      178.58      173.08      6.11 o
   1  15   6       36.99       39.87      2.88 o
   2  15   6       24.02       22.46      3.52 o
   3  15   6      122.69      119.39      7.11 o
   4  15   6        1.37        2.27      2.83 o
  -4  16   6      127.79      141.61      6.17 o
  -3  16   6        4.17        3.41      2.57 o
  -2  16   6       15.61        9.01      2.75 o
  -1  16   6        0.01       -0.87      1.87 o
   0  16   6        8.05        8.25      2.10 o
   1  16   6       11.71        6.25      2.83 o
   2  16   6       19.77       14.29      3.89 o
   3  16   6        0.22        3.40      4.13 o
   4  16   6       24.57       25.49      4.11 o
  -3  17   6        1.92        5.56      3.35 o
  -2  17   6       25.49       23.87      3.35 o
  -1  17   6       31.88       31.83      3.58 o
   0  17   6       12.12       12.67      2.30 o
   1  17   6       61.21       63.33      5.32 o
   2  17   6       14.12       17.25      3.89 o
   3  17   6        0.57       -1.94      3.89 o
  -2  18   6        4.44        4.40      3.25 o
  -1  18   6       38.64       39.63      3.95 o
   0  18   6       83.79       80.06      6.15 o
   1  18   6        8.05        9.20      3.42 o
   2  18   6        0.74        2.19      4.13 o
  -7   0   7       13.25       10.20      2.67 o
  -5   0   7        0.94        0.64      1.34 o
  -3   0   7     2681.12     3098.53    125.90 o
  -1   0   7     2789.58     2791.67     73.58 o
   1   0   7     1016.69      958.15     23.12 o
   3   0   7        5.77        2.92      1.34 o
   5   0   7     1870.07     1992.66     55.82 o
   7   0   7        9.18        7.36      2.43 o
  -8   1   7       85.59       92.22      4.32 o
  -7   1   7        5.51       12.97      5.22 o
  -6   1   7      194.63      193.60      5.31 o
  -5   1   7       90.14       79.46      2.79 o
  -4   1   7      188.09      177.75      4.53 o
  -3   1   7      807.05      828.54     15.74 o
  -2   1   7      135.07      118.38      2.73 o
  -1   1   7     3348.07     3485.11     64.74 o
   0   1   7       40.87       31.76      1.19 o
   1   1   7      515.24      520.68      9.17 o
   2   1   7       36.93       39.84      1.36 o
   3   1   7      493.65      485.16     10.23 o
   4   1   7      752.21      784.51     14.75 o
   5   1   7       86.67       96.20      5.34 o
   6   1   7       46.14       32.37      3.06 o
   7   1   7        0.21       -0.22      1.51 o
   8   1   7       38.18       39.79      2.83 o
  -8   2   7      122.64      133.96      5.30 o
  -7   2   7        7.61        4.42      1.72 o
  -6   2   7      199.18      187.36      5.98 o
  -5   2   7      166.75      177.24      6.25 o
  -4   2   7       12.24        8.76      1.10 o
  -3   2   7        7.90        9.12      0.71 o
  -2   2   7      339.37      395.96      7.43 o
  -1   2   7     1434.81     1553.89     29.24 o
   0   2   7       53.82       48.80      1.59 o
   1   2   7      217.77      251.21      5.04 o
   2   2   7      201.23      190.93      3.63 o
   3   2   7        4.74        1.66      1.10 o
   4   2   7        6.66        7.00      1.18 o
   5   2   7       27.46       31.29      2.91 o
   6   2   7      138.56      126.84      7.78 o
   7   2   7       44.39       38.02      4.49 o
   8   2   7        3.83        3.89      2.70 o
  -8   3   7       69.96       67.51      3.75 o
  -7   3   7      192.18      199.18      6.86 o
  -6   3   7      268.75      262.09      8.48 o
  -5   3   7       84.31       87.42      3.00 o
  -4   3   7      209.96      209.76      5.27 o
  -3   3   7      291.05      319.30      8.73 o
  -2   3   7       33.97       38.21      1.51 o
  -1   3   7     3052.60     3336.92     67.96 o
   0   3   7      132.15      130.24      3.52 o
   1   3   7      953.39      970.49     16.65 o
   2   3   7      829.07      979.77     17.14 o
   3   3   7      114.43      127.26      3.47 o
   4   3   7       81.28       73.23      2.21 o
   5   3   7      790.45      749.20     15.61 o
   6   3   7      257.09      239.32      9.54 o
   7   3   7      439.64      445.14     15.79 o
   8   3   7       23.33       30.14      3.80 o
  -8   4   7        9.19       13.87      2.57 o
  -7   4   7       66.50       57.28      3.70 o
  -6   4   7      867.71      886.79     22.41 o
  -5   4   7      268.74      283.34      6.40 o
  -4   4   7       21.56       21.84      1.43 o
  -3   4   7      309.22      313.12      6.62 o
  -2   4   7       72.01       78.71      2.27 o
  -1   4   7       41.46       57.16      2.16 o
   0   4   7       84.89       86.08      3.03 o
   1   4   7      150.27      154.79      3.50 o
   2   4   7      128.02      151.22      3.24 o
   3   4   7       47.06       40.14      1.78 o
   4   4   7       20.81       20.74      1.38 o
   5   4   7      722.17      722.78     16.96 o
   6   4   7      138.08      130.64      6.71 o
   7   4   7        8.10       11.43      3.08 o
   8   4   7       29.27       29.64      4.35 o
  -8   5   7       23.83       20.39      2.39 o
  -7   5   7       71.11       73.25      3.69 o
  -6   5   7     1095.85     1095.55     27.35 o
  -5   5   7      243.17      257.79      6.04 o
  -4   5   7       61.31       63.64      2.63 o
  -3   5   7      124.96      118.69      3.18 o
  -2   5   7        0.00       -0.74      0.67 o
  -1   5   7        6.33        3.93      0.96 o
   0   5   7     1794.41     1929.74     37.42 o
   1   5   7       73.42       69.55      4.09 o
   2   5   7        0.66       -0.77      0.63 o
   3   5   7        4.25        4.03      1.01 o
   4   5   7        4.55        3.55      0.96 o
   5   5   7       14.43        9.09      1.94 o
   6   5   7       54.84       41.50      3.98 o
   7   5   7       22.16       27.08     11.66 o
  -8   6   7        4.65        2.76      1.99 o
  -7   6   7       13.12       12.25      2.14 o
  -6   6   7      738.02      751.99     19.43 o
  -5   6   7       22.53       22.59      1.77 o
  -4   6   7      247.70      251.86      8.62 o
  -3   6   7      231.80      236.59      5.44 o
  -2   6   7      129.40      124.45      3.27 o
  -1   6   7      311.23      305.87      7.25 o
   0   6   7      101.85       98.03      2.82 o
   1   6   7        3.01        0.03      1.43 o
   2   6   7      230.01      231.82      5.21 o
   3   6   7        0.02       -0.25      1.09 o
   4   6   7      172.54      179.18      4.97 o
   5   6   7       24.24       25.15      2.78 o
   6   6   7      215.03      229.45     11.23 o
   7   6   7      188.32      189.68     10.06 o
  -8   7   7       19.84       22.16      2.63 o
  -7   7   7       10.37       10.44      2.13 o
  -6   7   7        3.53        4.88      1.96 o
  -5   7   7      277.99      285.09      8.46 o
  -4   7   7      799.38      798.36     17.91 o
  -3   7   7       33.86       39.95      2.13 o
  -2   7   7      251.29      247.47      5.65 o
  -1   7   7        7.53       11.93      1.27 o
   0   7   7        9.55        6.45      1.13 o
   1   7   7      857.32      864.82     19.13 o
   2   7   7      132.21      127.14      3.99 o
   3   7   7       22.91       23.58      1.60 o
   4   7   7       22.46       16.18      2.00 o
   5   7   7      509.53      529.32     16.88 o
   6   7   7        5.51        3.89      2.75 o
   7   7   7       24.06       15.71      5.83 o
  -7   8   7        0.17       -0.53      1.91 o
  -6   8   7        8.32        7.91      2.06 o
  -5   8   7        0.03        0.33      2.03 o
  -4   8   7      156.44      142.69      7.31 o
  -3   8   7      214.73      198.09      4.73 o
  -2   8   7        0.37        0.21      0.94 o
  -1   8   7      153.80      160.15      4.46 o
   0   8   7      243.88      251.06      7.09 o
   1   8   7       31.97       34.31      1.95 o
   2   8   7      199.51      205.70      5.84 o
   3   8   7        6.60        4.68      1.29 o
   4   8   7       45.97       42.66      3.57 o
   5   8   7        2.30        1.74      1.82 o
   6   8   7       10.97        9.26      2.85 o
   7   8   7        0.06       -3.59      2.40 o
  -7   9   7       46.21       48.44      3.39 o
  -6   9   7        1.96       -0.64      1.92 o
  -5   9   7       52.11       48.87      3.13 o
  -4   9   7       18.19       12.74      2.98 o
  -3   9   7        0.31       -0.89      0.95 o
  -2   9   7      527.27      509.60     10.72 o
  -1   9   7      255.17      265.22      6.69 o
   0   9   7      122.55      127.01      4.42 o
   1   9   7        0.30        0.26      1.14 o
   2   9   7        3.43        1.55      1.23 o
   3   9   7       66.25       60.56      3.30 o
   4   9   7      103.82      109.44      5.74 o
   5   9   7       51.74       50.06      3.23 o
   6   9   7      118.91      132.51      6.23 o
   7   9   7        0.44        0.73      2.43 o
  -7  10   7       14.60       12.74      2.70 o
  -6  10   7       37.32       31.20      2.94 o
  -5  10   7        0.27        1.05      1.84 o
  -4  10   7        0.67       -1.81      1.69 o
  -3  10   7        6.29        6.19      1.13 o
  -2  10   7       22.34       14.85      2.47 o
  -1  10   7       26.05       19.00      1.70 o
   0  10   7      615.61      609.78     15.38 o
   1  10   7      312.76      300.44      8.34 o
   2  10   7       52.58       45.50      2.79 o
   3  10   7       32.93       26.12      2.20 o
   4  10   7       62.19       53.23      5.18 o
   5  10   7       18.27       22.79      2.94 o
   6  10   7        8.48       13.11      2.78 o
  -7  11   7       56.87       70.90      4.26 o
  -6  11   7       98.93      115.44      6.17 o
  -5  11   7      287.54      286.54      8.96 o
  -4  11   7      146.71      143.78      5.47 o
  -3  11   7       17.73       15.62      2.08 o
  -2  11   7        0.29       -2.95      1.97 o
  -1  11   7      176.30      163.52      5.50 o
   0  11   7       14.09       16.50      1.91 o
   1  11   7      292.87      286.43      8.09 o
   2  11   7        3.41       -0.31      2.21 o
   3  11   7       40.47       45.50      4.20 o
   4  11   7       39.30       33.21      4.59 o
   5  11   7      145.77      165.88      7.55 o
   6  11   7        3.01        4.78      2.56 o
  -6  12   7       65.80       70.29      4.21 o
  -5  12   7       47.86       35.37      3.09 o
  -4  12   7      111.94      101.74      5.19 o
  -3  12   7        0.31       -0.43      1.43 o
  -2  12   7       76.37       74.33      4.45 o
  -1  12   7      261.03      272.76      8.02 o
   0  12   7       73.32       63.24      4.42 o
   1  12   7       20.45       20.74      2.95 o
   2  12   7       10.95        9.67      1.72 o
   3  12   7       25.09       19.79      2.86 o
   4  12   7       32.07       33.76      5.59 o
   5  12   7       20.26       14.88      2.95 o
   6  12   7       47.71       73.69      5.03 o
  -6  13   7       25.36       25.42      3.04 o
  -5  13   7        7.76        8.97      2.44 o
  -4  13   7       43.95       42.43      3.21 o
  -3  13   7       34.24       32.34      2.44 o
  -2  13   7       38.17       34.93      2.35 o
  -1  13   7      144.34      136.89      5.17 o
   0  13   7      206.66      199.12      6.49 o
   1  13   7       34.06       31.75      2.59 o
   2  13   7       52.31       44.67      5.03 o
   3  13   7       37.73       34.49      5.59 o
   4  13   7        9.34        7.04      4.13 o
   5  13   7        0.64       -3.61      2.41 o
  -5  14   7       23.35       26.27      2.99 o
  -4  14   7        1.75        0.07      1.99 o
  -3  14   7        7.05        4.51      1.85 o
  -2  14   7       36.59       41.41      2.57 o
  -1  14   7        9.46        7.71      2.04 o
   0  14   7       26.14       15.79      2.67 o
   1  14   7       27.09       23.86      2.46 o
   2  14   7      162.83      166.81      6.91 o
   3  14   7       30.93       27.45      5.59 o
   4  14   7       30.34       24.29      5.34 o
   5  14   7       27.54       25.46      4.90 o
  -5  15   7        9.46       14.87      5.34 o
  -4  15   7        0.87        4.96      2.32 o
  -3  15   7        0.03       -2.52      1.68 o
  -2  15   7       12.31        9.58      2.66 o
  -1  15   7        2.20       -0.26      1.82 o
   0  15   7       46.20       41.00      3.04 o
   1  15   7        2.20        0.24      1.80 o
   2  15   7       76.81       85.89      6.07 o
   3  15   7        1.05        6.32      4.37 o
   4  15   7        2.12        3.16      4.13 o
  -4  16   7       18.14       21.74      4.03 o
  -3  16   7       26.98       27.56      3.55 o
  -2  16   7        0.16       -2.25      1.96 o
  -1  16   7      148.04      148.50      5.74 o
   0  16   7        3.53        5.58      2.06 o
   1  16   7        0.03       -1.95      2.15 o
   2  16   7       29.48       21.75      3.77 o
   3  16   7        7.44        6.80      4.37 o
  -3  17   7        5.99        4.15      3.35 o
  -2  17   7        0.00       -2.85      1.90 o
  -1  17   7       17.10       20.38      3.24 o
   0  17   7        2.37        1.79      2.06 o
   1  17   7       71.28       77.34      6.00 o
   2  17   7        0.00        2.91      4.13 o
  -2  18   7        0.07       -2.96      2.38 o
  -1  18   7        0.01        1.30      3.08 o
   0  18   7      118.96      134.51      6.73 o
   1  18   7       18.39       18.90      3.86 o
  -8   0   8       16.44       17.00      3.64 o
  -6   0   8      583.95      550.92     26.96 o
  -4   0   8     1052.55     1139.54     37.62 o
  -2   0   8      344.09      436.91     12.39 o
   0   0   8       17.63       12.77      1.80 o
   2   0   8       19.03       24.71      2.21 o
   4   0   8      250.04      297.51      9.76 o
   6   0   8      405.94      346.05     14.42 o
  -8   1   8       39.24       40.16      5.46 o
  -7   1   8       97.74       87.73      4.89 o
  -6   1   8      269.73      239.05      9.47 o
  -5   1   8      177.61      190.69      5.40 o
  -4   1   8       34.12       35.38      2.37 o
  -3   1   8      120.22      163.64      3.34 o
  -2   1   8        8.81       10.72      0.90 o
  -1   1   8      518.11      612.41     14.73 o
   0   1   8      336.21      344.68      7.97 o
   1   1   8       76.60       65.93      1.96 o
   2   1   8      404.30      444.13      8.01 o
   3   1   8       40.16       45.21      1.97 o
   4   1   8        3.19        2.44      1.18 o
   5   1   8      653.11      630.47     17.06 o
   6   1   8        0.24       -2.37      1.58 o
   7   1   8        3.73       -0.20      1.68 o
  -8   2   8       69.74       77.34      4.18 o
  -7   2   8       46.51       46.74      3.52 o
  -6   2   8       74.26       57.15      3.78 o
  -5   2   8      278.80      270.86      7.23 o
  -4   2   8       63.92       69.46      2.63 o
  -3   2   8       76.19       80.52      1.91 o
  -2   2   8      571.45      664.24     12.16 o
  -1   2   8        9.38       14.83      1.38 o
   0   2   8      564.74      605.78     13.40 o
   1   2   8     1425.72     1570.73     30.37 o
   2   2   8       99.83       99.69      2.50 o
   3   2   8      123.35      118.78      3.45 o
   4   2   8      301.33      312.31      6.51 o
   5   2   8      398.51      368.95      9.30 o
   6   2   8        8.95        5.28      2.35 o
   7   2   8      104.87      111.90      4.86 o
  -8   3   8       15.70       11.63      2.23 o
  -7   3   8      119.00      130.73      5.38 o
  -6   3   8      875.73      867.30     29.20 o
  -5   3   8       38.70       38.96      2.21 o
  -4   3   8        0.95        3.82      1.13 o
  -3   3   8       68.08       68.75      1.76 o
  -2   3   8      286.31      308.94      7.08 o
  -1   3   8      818.19      833.50     19.74 o
   0   3   8      169.65      167.96      4.41 o
   1   3   8      127.59      137.17      3.83 o
   2   3   8      922.85      938.14     15.43 o
   3   3   8        1.58       -0.20      0.81 o
   4   3   8      282.95      270.62      6.39 o
   5   3   8      258.83      257.92      8.00 o
   6   3   8       15.09       15.33      2.94 o
   7   3   8        1.88        0.63      2.49 o
  -8   4   8        3.89        2.70      2.68 o
  -7   4   8       77.42       80.93      4.24 o
  -6   4   8        9.40        7.21      3.28 o
  -5   4   8       19.85       21.72      1.84 o
  -4   4   8       99.17       94.42      4.03 o
  -3   4   8       73.57       76.17      2.11 o
  -2   4   8      267.47      279.62      7.28 o
  -1   4   8      727.87      746.78     17.85 o
   0   4   8        1.79        7.56      1.24 o
   1   4   8      899.86      933.03     18.79 o
   2   4   8       76.22       66.07      2.00 o
   3   4   8      190.12      200.87      5.04 o
   4   4   8        0.47       -1.07      0.97 o
   5   4   8        1.75        2.07      1.57 o
   6   4   8       21.54       15.22      3.91 o
   7   4   8       58.03       49.75      4.55 o
  -8   5   8        8.81        8.24      2.21 o
  -7   5   8        7.73        8.02      2.00 o
  -6   5   8      182.84      195.27      6.58 o
  -5   5   8      271.76      290.45      6.80 o
  -4   5   8       20.49       20.82      1.72 o
  -3   5   8       52.36       46.09      2.09 o
  -2   5   8       64.73       62.18      2.62 o
  -1   5   8      208.57      217.70      6.07 o
   0   5   8      734.25      770.27     16.65 o
   1   5   8      720.80      745.69     15.03 o
   2   5   8      248.97      260.37      5.82 o
   3   5   8        4.92        6.33      0.97 o
   4   5   8      161.73      161.43      4.40 o
   5   5   8      203.49      180.20      6.46 o
   6   5   8      166.93      161.33     10.93 o
   7   5   8       88.68       83.64      6.55 o
  -8   6   8       25.33       27.38      3.53 o
  -7   6   8       40.23       38.03      2.95 o
  -6   6   8        3.78        1.87      1.93 o
  -5   6   8      633.50      620.04     16.34 o
  -4   6   8      620.36      615.02     16.41 o
  -3   6   8       28.36       28.07      1.41 o
  -2   6   8        0.55        1.50      1.00 o
  -1   6   8       75.05       58.70      2.39 o
   0   6   8      152.86      185.65      4.46 o
   1   6   8      554.74      547.40     12.48 o
   2   6   8        1.37       -0.28      0.98 o
   3   6   8       61.19       62.75      3.07 o
   4   6   8        8.56        5.37      1.26 o
   5   6   8        8.75        3.35      3.39 o
   6   6   8       18.88       13.78      3.56 o
   7   6   8        8.05        7.57      3.28 o
  -8   7   8        0.03       -1.13      2.03 o
  -7   7   8       12.31       11.34      2.25 o
  -6   7   8      374.79      356.23     10.34 o
  -5   7   8       83.36       96.20      9.92 o
  -4   7   8     1794.49     1826.70     35.61 o
  -3   7   8       22.33       18.86      1.39 o
  -2   7   8       84.05       90.52      2.77 o
  -1   7   8        0.71        0.37      1.08 o
   0   7   8       25.08       24.65      1.47 o
   1   7   8      281.74      275.59      6.90 o
   2   7   8       61.41       57.79      2.60 o
   3   7   8      156.33      154.92      5.40 o
   4   7   8       21.57       18.91      1.94 o
   5   7   8       91.37       79.77      4.74 o
   6   7   8        0.46       -0.79      4.01 o
   7   7   8       12.21        8.35      3.45 o
  -7   8   8        4.03        6.75      3.23 o
  -6   8   8      116.14      125.33      5.19 o
  -5   8   8      446.31      451.83     12.50 o
  -4   8   8      438.10      418.49     11.72 o
  -3   8   8        9.34        8.80      1.32 o
  -2   8   8       72.71       67.11      2.42 o
  -1   8   8       82.50       92.82      3.29 o
   0   8   8       38.85       38.56      1.88 o
   1   8   8      208.78      213.69      5.71 o
   2   8   8       27.49       31.40      2.00 o
   3   8   8      212.89      199.59      6.71 o
   4   8   8       54.92       55.56      3.17 o
   5   8   8        1.85        3.79      2.27 o
   6   8   8       59.15       58.96      5.55 o
   7   8   8        0.01       -0.04      3.16 o
  -7   9   8       38.46       43.52      4.35 o
  -6   9   8        3.76        3.96      2.19 o
  -5   9   8        0.21        5.15      2.02 o
  -4   9   8      149.69      149.02      4.70 o
  -3   9   8        4.85        6.57      1.15 o
  -2   9   8      348.52      339.96      7.63 o
  -1   9   8       29.08       28.28      1.94 o
   0   9   8      176.81      159.15      4.75 o
   1   9   8        0.07       -1.73      1.16 o
   2   9   8       23.45       21.57      1.83 o
   3   9   8       69.90       68.59      4.84 o
   4   9   8       15.25       16.47      2.71 o
   5   9   8      148.84      148.39      6.84 o
   6   9   8       18.72       18.03      3.93 o
  -7  10   8      100.31      103.21      9.71 o
  -6  10   8       26.88       27.79      2.94 o
  -5  10   8        0.28        2.33      2.07 o
  -4  10   8        2.34       -1.08      1.57 o
  -3  10   8        0.08       -2.26      2.34 o
  -2  10   8      181.37      166.44      5.83 o
  -1  10   8       73.28       67.04      2.94 o
   0  10   8      170.96      171.66      5.09 o
   1  10   8       13.05       16.52      1.79 o
   2  10   8       29.66       28.10      2.09 o
   3  10   8        5.97        5.77      1.73 o
   4  10   8       17.00       13.73      4.13 o
   5  10   8       55.51       46.05      5.37 o
   6  10   8        0.19        0.10      4.01 o
  -6  11   8       24.41       23.39      2.96 o
  -5  11   8      103.60      101.53      6.14 o
  -4  11   8       11.52       12.18      3.16 o
  -3  11   8       10.47        9.23      1.73 o
  -2  11   8      201.33      202.03      5.69 o
  -1  11   8      249.34      242.99      6.57 o
   0  11   8        9.51       13.07      1.99 o
   1  11   8        3.44       -0.96      1.47 o
   2  11   8        4.08        3.97      1.53 o
   3  11   8       16.63       14.93      2.11 o
   4  11   8       12.16        5.09      4.25 o
   5  11   8        0.86        2.78      3.28 o
   6  11   8        2.13        1.75      3.45 o
  -6  12   8       93.63       94.02      6.65 o
  -5  12   8       27.25       29.53      2.99 o
  -4  12   8        0.00       -0.97      2.00 o
  -3  12   8       32.59       28.34      2.42 o
  -2  12   8       72.45       68.18      3.08 o
  -1  12   8      170.53      173.29      5.31 o
   0  12   8       60.58       52.50      3.23 o
   1  12   8       46.98       49.72      3.03 o
   2  12   8       16.83       13.09      2.41 o
   3  12   8        0.01       -0.59      2.31 o
   4  12   8        2.38        3.89      3.64 o
   5  12   8       10.09       20.41      7.89 o
  -6  13   8        4.53       -0.22      2.70 o
  -5  13   8        0.13       -1.56      2.38 o
  -4  13   8        0.99       -0.20      1.94 o
  -3  13   8       12.95       11.66      1.87 o
  -2  13   8       22.29       23.53      2.09 o
  -1  13   8       33.80       30.01      2.37 o
   0  13   8        6.72        3.35      1.94 o
   1  13   8       75.90       81.63      5.01 o
   2  13   8      137.33      141.61      6.16 o
   3  13   8        3.35        3.64      3.64 o
   4  13   8        4.50        2.43      3.64 o
   5  13   8        0.17        6.19      3.50 o
  -5  14   8       15.92       26.19      4.06 o
  -4  14   8       10.91       20.71      3.62 o
  -3  14   8        2.75        1.45      1.71 o
  -2  14   8      105.48      107.80      4.81 o
  -1  14   8        7.60        5.31      1.96 o
   0  14   8       35.38       24.64      2.51 o
   1  14   8      366.18      375.90     10.63 o
   2  14   8       10.67       10.82      2.47 o
   3  14   8        0.58       -0.97      3.89 o
   4  14   8       12.39       11.42      4.62 o
  -4  15   8       25.30       22.18      3.29 o
  -3  15   8       83.38       82.63      5.16 o
  -2  15   8       19.28       19.93      2.59 o
  -1  15   8       55.23       50.23      3.38 o
   0  15   8        1.65       -0.09      1.78 o
   1  15   8        1.23        0.88      2.24 o
   2  15   8        6.13        4.64      2.47 o
   3  15   8       23.91       16.03      5.10 o
   4  15   8        2.75       -2.91      3.89 o
  -4  16   8        0.62        1.81      3.17 o
  -3  16   8        0.22        0.11      2.55 o
  -2  16   8        6.42        2.01      2.10 o
  -1  16   8       14.14       16.80      2.44 o
   0  16   8       12.43       13.07      2.32 o
   1  16   8       71.40       74.93      4.90 o
   2  16   8       34.19       31.32      4.11 o
   3  16   8        0.97       -0.73      3.89 o
  -2  17   8        0.76       -2.98      2.21 o
  -1  17   8       52.90       63.68      4.73 o
   0  17   8        7.06        6.22      2.26 o
   1  17   8        2.42       -0.80      2.39 o
   2  17   8       12.64        8.74      4.86 o
  -7   0   9       84.58       77.24      6.80 o
  -5   0   9       39.16       44.26      6.07 o
  -3   0   9       30.52       29.21      1.73 o
  -1   0   9     2234.23     2372.33     88.05 o
   1   0   9       24.82       14.17      1.70 o
   3   0   9      700.61      719.64     21.21 o
   5   0   9     1410.86     1333.07     48.37 o
   7   0   9       37.01       35.17      4.11 o
  -8   1   9        3.24        3.52      2.40 o
  -7   1   9       62.71       63.41      4.21 o
  -6   1   9       20.55       15.71      2.75 o
  -5   1   9      240.77      238.85      6.71 o
  -4   1   9        0.00        0.91      1.07 o
  -3   1   9       11.73        9.43      0.90 o
  -2   1   9      184.78      183.19      4.70 o
  -1   1   9      226.91      213.88      5.95 o
   0   1   9       98.10      125.61      3.65 o
   1   1   9      177.06      187.19      4.55 o
   2   1   9       30.48       33.24      1.60 o
   3   1   9        0.16       -1.61      1.07 o
   4   1   9      493.74      506.08     11.00 o
   5   1   9       85.83       78.40      3.16 o
   6   1   9       11.37        7.56      1.92 o
   7   1   9        2.79        0.62      1.76 o
  -8   2   9        0.00        2.91      2.05 o
  -7   2   9       30.53       30.73      3.26 o
  -6   2   9      781.47      736.51     25.33 o
  -5   2   9       11.48        7.98      1.55 o
  -4   2   9       20.90       21.09      1.61 o
  -3   2   9        1.17        1.79      0.66 o
  -2   2   9      450.65      537.80     11.98 o
  -1   2   9       17.24       13.52      1.86 o
   0   2   9      487.90      620.62     13.79 o
   1   2   9       59.97       57.20      2.38 o
   2   2   9       10.27        9.30      1.09 o
   3   2   9      145.58      142.92      4.03 o
   4   2   9      254.96      247.18      5.60 o
   5   2   9       75.35       78.11      3.27 o
   6   2   9      121.56      128.20      5.52 o
   7   2   9        0.32       -0.63      1.81 o
  -8   3   9       11.16       15.44      2.42 o
  -7   3   9        5.49        3.76      2.05 o
  -6   3   9       10.18        8.62      2.58 o
  -5   3   9      300.34      299.02      8.08 o
  -4   3   9        8.08        6.44      1.58 o
  -3   3   9       17.21       18.48      1.50 o
  -2   3   9      239.99      250.61      6.77 o
  -1   3   9      378.45      414.02     10.41 o
   0   3   9       13.25       14.21      1.91 o
   1   3   9      144.68      142.58      4.02 o
   2   3   9       72.95       63.61      2.37 o
   3   3   9        8.28        6.14      1.15 o
   4   3   9      343.46      353.21      7.45 o
   5   3   9       32.21       31.78      2.19 o
   6   3   9      112.82      114.81      5.02 o
   7   3   9       62.21       73.34      4.66 o
  -8   4   9        7.18        9.46      2.47 o
  -7   4   9      125.59      118.03      5.41 o
  -6   4   9      213.01      211.23      7.68 o
  -5   4   9       69.64       54.57      4.03 o
  -4   4   9       39.14       32.11      2.21 o
  -3   4   9        1.66        1.44      0.88 o
  -2   4   9       15.81       17.95      1.56 o
  -1   4   9      275.84      318.15      8.35 o
   0   4   9       31.89       32.30      2.00 o
   1   4   9      758.88      821.65     17.99 o
   2   4   9      100.79       91.15      2.64 o
   3   4   9       35.52       33.56      1.60 o
   4   4   9       10.13        8.09      1.46 o
   5   4   9      191.21      190.61      6.72 o
   6   4   9       11.54        8.26      3.04 o
   7   4   9       69.11       78.42      5.66 o
  -8   5   9        2.14        0.63      2.11 o
  -7   5   9        6.14        1.12      2.02 o
  -6   5   9       55.01       47.32      3.41 o
  -5   5   9      619.49      628.78     18.55 o
  -4   5   9        7.10       -0.87      2.38 o
  -3   5   9        2.38        1.50      0.74 o
  -2   5   9      250.71      248.01      6.79 o
  -1   5   9       14.05        9.05      2.35 o
   0   5   9      173.55      166.26      5.07 o
   1   5   9      537.17      540.02     11.20 o
   2   5   9      130.00      133.82      3.59 o
   3   5   9       74.28       75.66      5.54 o
   4   5   9        0.37       -0.78      1.33 o
   5   5   9       86.80       88.50      5.08 o
   6   5   9        2.02       -3.73      2.56 o
   7   5   9        1.63        1.22      3.24 o
  -7   6   9        5.98        4.18      2.27 o
  -6   6   9       73.11       64.04      4.04 o
  -5   6   9      339.72      340.44     11.16 o
  -4   6   9      436.64      425.28     11.10 o
  -3   6   9      152.00      154.48      5.02 o
  -2   6   9       60.29       70.84      4.41 o
  -1   6   9      238.39      250.82      6.33 o
   0   6   9       63.94       60.56      2.62 o
   1   6   9       70.03       68.53      2.55 o
   2   6   9       15.35       11.71      1.35 o
   3   6   9      123.80      130.77      8.80 o
   4   6   9       49.32       44.92      3.44 o
   5   6   9      346.45      342.63     11.76 o
   6   6   9        1.76        2.91      3.04 o
   7   6   9        1.47        4.77      3.19 o
  -7   7   9       13.62       13.74      2.44 o
  -6   7   9       10.81        8.08      2.23 o
  -5   7   9        8.26        6.25      2.07 o
  -4   7   9      839.83      834.95     21.40 o
  -3   7   9      476.91      469.75     12.20 o
  -2   7   9      159.59      145.30      4.50 o
  -1   7   9       99.92      101.53      3.47 o
   0   7   9      186.34      190.68      4.71 o
   1   7   9       26.50       25.33      1.61 o
   2   7   9        7.65       11.16      1.47 o
   3   7   9      151.43      149.08      5.11 o
   4   7   9       43.57       40.19      2.71 o
   5   7   9        7.75        8.21      2.35 o
   6   7   9        8.20        9.54      3.43 o
  -7   8   9        0.02       -2.65      2.10 o
  -6   8   9      459.30      465.95     13.10 o
  -5   8   9        6.38        6.56      2.12 o
  -4   8   9       36.47       32.50      2.70 o
  -3   8   9        0.00        2.32      1.23 o
  -2   8   9      350.61      347.50      8.43 o
  -1   8   9      100.00       94.32      3.44 o
   0   8   9       50.55       37.63      1.91 o
   1   8   9      323.49      343.44      8.46 o
   2   8   9      244.09      232.46      6.60 o
   3   8   9      170.76      178.95      6.66 o
   4   8   9       57.98       65.46      3.50 o
   5   8   9       40.45       32.24      9.11 o
   6   8   9        1.54        0.69      3.06 o
  -7   9   9        0.06       -2.10      2.38 o
  -6   9   9       41.70       40.49      3.34 o
  -5   9   9        2.59        2.42      2.09 o
  -4   9   9       78.14       78.24      4.11 o
  -3   9   9      578.34      576.04     13.52 o
  -2   9   9     2101.08     2093.52     43.88 o
  -1   9   9       23.87       25.03      1.96 o
   0   9   9      152.08      140.50      3.98 o
   1   9   9      119.72      112.89      3.87 o
   2   9   9       18.74       24.77      2.00 o
   3   9   9        2.54        3.90      1.61 o
   4   9   9       10.76        7.77      2.17 o
   5   9   9      165.15      164.05      9.62 o
   6   9   9        5.49       -2.93      2.94 o
  -7  10   9        3.61        3.34      2.79 o
  -6  10   9      298.09      310.08     10.89 o
  -5  10   9      359.50      381.75     11.24 o
  -4  10   9       48.81       43.13      3.72 o
  -3  10   9      320.75      316.53      8.20 o
  -2  10   9      435.50      417.93      9.28 o
  -1  10   9       19.72       18.97      1.77 o
   0  10   9       20.09       21.67      1.73 o
   1  10   9       44.06       43.41      2.46 o
   2  10   9      132.27      129.71      4.56 o
   3  10   9       32.33       34.94      3.94 o
   4  10   9       26.57       22.10      2.86 o
   5  10   9        1.87       -0.10      7.65 o
   6  10   9        7.66        1.39      3.59 o
  -6  11   9       64.57       70.07      4.83 o
  -5  11   9      251.95      254.17      9.40 o
  -4  11   9      109.35      110.42      5.71 o
  -3  11   9        1.69       -2.20      1.47 o
  -2  11   9       52.43       43.91      2.27 o
  -1  11   9      417.35      435.92     10.54 o
   0  11   9      899.93      930.04     20.47 o
   1  11   9       50.54       42.48      2.78 o
   2  11   9      126.97      135.70      4.92 o
   3  11   9        4.45        5.68      2.45 o
   4  11   9       17.92       15.49      3.81 o
   5  11   9       25.71       26.32      4.52 o
  -6  12   9       53.68       46.34      4.23 o
  -5  12   9       13.43       11.12      2.84 o
  -4  12   9       15.19       12.37      2.92 o
  -3  12   9       13.67       13.94      1.88 o
  -2  12   9       45.79       39.52      2.26 o
  -1  12   9      472.13      445.88     10.78 o
   0  12   9      425.71      470.33     12.64 o
   1  12   9        0.08       -1.17      1.65 o
   2  12   9       23.63       24.58      2.80 o
   3  12   9       42.28       43.89      4.29 o
   4  12   9        1.08        0.38      3.24 o
   5  12   9        0.71        0.32      3.26 o
  -5  13   9        3.26        2.37      2.52 o
  -4  13   9       50.55       42.90      3.91 o
  -3  13   9        1.53        1.13      1.82 o
  -2  13   9        9.63        7.41      1.73 o
  -1  13   9       12.71       11.08      2.01 o
   0  13   9      226.54      224.08      7.27 o
   1  13   9       45.04       42.35      2.94 o
   2  13   9        3.61        2.53      2.15 o
   3  13   9       49.96       47.28      4.55 o
   4  13   9        6.27        9.23      4.37 o
  -5  14   9        1.13        2.08      3.17 o
  -4  14   9        2.65        6.95      2.71 o
  -3  14   9       45.98       40.23      3.13 o
  -2  14   9       10.51        7.23      2.09 o
  -1  14   9        4.64        3.32      2.39 o
   0  14   9        6.20        5.67      1.99 o
   1  14   9       57.80       59.31      3.50 o
   2  14   9      151.25      170.31      7.14 o
   3  14   9        1.98        8.26      4.37 o
   4  14   9        1.07        0.24      3.89 o
  -4  15   9       16.79       18.36      3.95 o
  -3  15   9       10.21        9.45      2.84 o
  -2  15   9       29.83       23.66      2.73 o
  -1  15   9       10.52        6.14      1.94 o
   0  15   9        1.52        1.35      2.03 o
   1  15   9       60.53       50.82      4.01 o
   2  15   9      173.03      200.82      8.12 o
   3  15   9        4.68        7.04      4.62 o
  -3  16   9        1.16        0.40      3.17 o
  -2  16   9        2.05        0.26      2.09 o
  -1  16   9       81.42       96.69      6.14 o
   0  16   9        0.09       -0.85      1.91 o
   1  16   9       34.75       33.96      3.63 o
   2  16   9       43.41       39.89      4.81 o
  -2  17   9       20.22       27.20      3.44 o
  -1  17   9        0.50        2.01      2.65 o
   0  17   9       28.92       29.99      3.66 o
   1  17   9        8.00        4.41      2.64 o
  -8   0  10        1.28        2.19      3.40 o
  -6   0  10       85.67       87.69      7.29 o
  -4   0  10       43.27       48.10      5.34 o
  -2   0  10      906.91      949.78     31.86 o
   0   0  10      111.55       87.06      4.72 o
   2   0  10     1455.41     1484.36     41.76 o
   4   0  10       20.73       16.11      3.31 o
   6   0  10        3.38        0.67      2.56 o
  -8   1  10       15.22       16.76      3.09 o
  -7   1  10        6.17        8.99      2.58 o
  -6   1  10       52.78       51.65      4.98 o
  -5   1  10      247.68      239.29      9.79 o
  -4   1  10       98.87      112.45      5.32 o
  -3   1  10        4.81        4.07      1.00 o
  -2   1  10       56.19       58.01      2.35 o
  -1   1  10      309.84      328.07      8.62 o
   0   1  10       51.46       66.88      2.63 o
   1   1  10      375.20      392.83      8.56 o
   2   1  10       67.66       61.41      2.39 o
   3   1  10      190.38      201.91      6.62 o
   4   1  10      839.69      856.98     19.83 o
   5   1  10      196.28      194.05      6.82 o
   6   1  10        3.48        1.93      1.86 o
   7   1  10        0.06       -3.24      2.35 o
  -8   2  10       13.70       18.80      2.71 o
  -7   2  10       44.79       45.06      3.95 o
  -6   2  10      137.82      138.46      6.87 o
  -5   2  10       86.86       90.76      5.41 o
  -4   2  10      126.19      135.14      5.54 o
  -3   2  10       29.57       27.19      2.21 o
  -2   2  10       43.62       45.34      2.36 o
  -1   2  10       78.08      100.75      3.69 o
   0   2  10      148.87      147.93      4.21 o
   1   2  10       34.21       37.38      2.19 o
   2   2  10       14.21       15.29      1.35 o
   3   2  10      107.71      112.90      4.67 o
   4   2  10       29.50       27.00      2.21 o
   5   2  10       52.51       37.03      3.12 o
   6   2  10        4.09        5.45      2.02 o
   7   2  10        2.74        1.79      2.00 o
  -8   3  10        1.53        2.83      2.21 o
  -7   3  10       31.63       36.64      3.19 o
  -6   3  10      305.43      303.48     11.94 o
  -5   3  10        1.77       -2.31      2.23 o
  -4   3  10       17.23       17.08      2.19 o
  -3   3  10        0.05       -0.43      0.89 o
  -2   3  10      125.60      112.76      3.92 o
  -1   3  10      590.95      609.67     14.94 o
   0   3  10      133.55      111.13      3.44 o
   1   3  10      228.75      225.78      5.83 o
   2   3  10        1.69        0.50      1.07 o
   3   3  10        0.26       -0.87      1.07 o
   4   3  10       67.63       72.27      3.46 o
   5   3  10        3.42        0.20      1.82 o
   6   3  10      150.85      129.80      5.55 o
   7   3  10        4.41        6.06      2.30 o
  -8   4  10        2.41        5.56      2.36 o
  -7   4  10      115.22      119.59      6.32 o
  -6   4  10       34.96       29.41      2.96 o
  -5   4  10      135.69      143.42      7.04 o
  -4   4  10       36.95       39.48      2.38 o
  -3   4  10       14.08        7.94      1.24 o
  -2   4  10      678.22      667.51     16.24 o
  -1   4  10      357.11      322.24      8.59 o
   0   4  10       10.48       11.60      1.56 o
   1   4  10      155.90      140.83      4.19 o
   2   4  10      167.70      187.37      4.79 o
   3   4  10      125.54      121.04      4.51 o
   4   4  10        4.06        0.87      1.37 o
   5   4  10      207.96      201.57      7.19 o
   6   4  10        9.72        4.72      2.17 o
   7   4  10        0.45        1.43      2.11 o
  -7   5  10       14.39       10.36      2.56 o
  -6   5  10        0.12       -1.37      2.08 o
  -5   5  10       52.32       41.24      3.36 o
  -4   5  10        4.47        1.03      2.16 o
  -3   5  10        5.65        4.27      1.28 o
  -2   5  10       96.62       95.70      3.73 o
  -1   5  10      809.35      795.25     19.25 o
   0   5  10       54.07       61.82      3.12 o
   1   5  10      240.59      245.08      6.23 o
   2   5  10      140.24      131.73      3.72 o
   3   5  10      160.33      160.34      5.07 o
   4   5  10       59.34       54.76      2.80 o
   5   5  10      240.44      244.88      8.24 o
   6   5  10        1.26       -0.62      2.14 o
   7   5  10        6.46        6.77      2.57 o
  -7   6  10        6.51        8.22      2.47 o
  -6   6  10        3.55        3.83      2.30 o
  -5   6  10      156.89      154.69      6.45 o
  -4   6  10       56.25       52.59      3.81 o
  -3   6  10      116.37      120.20      3.79 o
  -2   6  10     1117.66     1112.50     23.85 o
  -1   6  10      111.52      107.64      3.69 o
   0   6  10       90.21       81.38      3.08 o
   1   6  10        2.84        3.31      1.14 o
   2   6  10      748.64      751.41     15.32 o
   3   6  10        6.42        5.00      1.49 o
   4   6  10       55.49       49.65      3.36 o
   5   6  10        2.25        3.06      2.97 o
   6   6  10       27.63       21.16      3.97 o
  -7   7  10        7.50        6.23      2.45 o
  -6   7  10      208.28      198.48      7.79 o
  -5   7  10       42.14       31.62      3.19 o
  -4   7  10      509.37      518.98     15.85 o
  -3   7  10        0.80        2.65      1.53 o
  -2   7  10      394.13      406.35      9.68 o
  -1   7  10       17.78       15.35      1.64 o
   0   7  10      124.44      119.98      3.91 o
   1   7  10        4.05        3.05      1.15 o
   2   7  10      174.34      191.70      5.20 o
   3   7  10       74.96       77.11      3.57 o
   4   7  10      188.10      185.08      7.39 o
   5   7  10       15.76       10.71      3.52 o
   6   7  10       12.07       15.45      3.78 o
  -7   8  10       38.04       30.18      3.42 o
  -6   8  10       66.08       63.46      4.44 o
  -5   8  10      288.78      285.45     10.10 o
  -4   8  10       87.88       89.94      3.96 o
  -3   8  10      773.85      791.62     17.45 o
  -2   8  10      246.63      248.34      6.61 o
  -1   8  10      137.95      127.77      4.19 o
   0   8  10       66.11       66.82      2.91 o
   1   8  10       12.82       14.55      1.48 o
   2   8  10       31.53       31.39      2.17 o
   3   8  10      313.94      308.92      9.89 o
   4   8  10        8.22        8.44      1.92 o
   5   8  10       23.11       19.49      4.12 o
   6   8  10       20.01       20.04      4.15 o
  -7   9  10       21.58       17.81      3.09 o
  -6   9  10      143.30      152.97      8.63 o
  -5   9  10       14.12       18.05      4.45 o
  -4   9  10      260.54      270.99      9.69 o
  -3   9  10      102.25       99.18      3.88 o
  -2   9  10       60.62       54.95      2.87 o
  -1   9  10      785.91      804.23     17.86 o
   0   9  10        8.38        6.74      1.77 o
   1   9  10      143.13      137.74      4.41 o
   2   9  10      159.23      153.00      5.07 o
   3   9  10      140.41      131.78      5.38 o
   4   9  10        5.55        5.40      3.19 o
   5   9  10      262.63      283.02     13.71 o
   6   9  10        9.74        3.82      3.30 o
  -6  10  10      152.38      187.39      7.98 o
  -5  10  10        0.09       -2.70      2.38 o
  -4  10  10       15.88       15.54      3.38 o
  -3  10  10      527.84      504.12     13.38 o
  -2  10  10        0.05       -0.40      1.48 o
  -1  10  10       65.06       51.76      3.50 o
   0  10  10       15.23        9.82      1.77 o
   1  10  10       42.15       50.77      2.77 o
   2  10  10      160.93      160.36      5.34 o
   3  10  10       85.31       83.78      5.56 o
   4  10  10        9.57        7.58      2.46 o
   5  10  10        1.76        4.81      3.53 o
  -6  11  10        4.23        6.50      2.89 o
  -5  11  10        8.73        9.93      2.87 o
  -4  11  10        2.35       -0.77      2.38 o
  -3  11  10       51.20       47.80      3.18 o
  -2  11  10      399.99      398.02      9.81 o
  -1  11  10      107.83      103.83      4.02 o
   0  11  10       24.84       22.51      2.17 o
   1  11  10      140.70      136.63      5.14 o
   2  11  10        3.90        4.85      2.04 o
   3  11  10        0.76        1.53      4.62 o
   4  11  10       18.07       13.02      2.82 o
   5  11  10      143.69      149.20      9.43 o
  -5  12  10        1.34       -2.39      2.45 o
  -4  12  10       59.25       68.62      4.60 o
  -3  12  10        8.84        8.14      2.12 o
  -2  12  10        1.25        1.73      1.80 o
  -1  12  10        0.95       -0.33      1.70 o
   0  12  10      335.89      340.09      8.72 o
   1  12  10       16.15       15.64      2.19 o
   2  12  10       96.61      102.33      5.17 o
   3  12  10       75.04       69.05      5.32 o
   4  12  10       17.08       11.44      4.03 o
   5  12  10       18.94       13.30      4.12 o
  -5  13  10        0.20       -3.12      3.00 o
  -4  13  10       18.63       15.00      3.00 o
  -3  13  10       12.82       12.47      2.34 o
  -2  13  10       16.46       21.61      2.84 o
  -1  13  10       98.14       81.80      3.76 o
   0  13  10       31.46       33.12      2.56 o
   1  13  10        1.01        2.40      1.83 o
   2  13  10      133.45      139.74      6.21 o
   3  13  10       23.71       25.24      3.78 o
   4  13  10        2.00       -2.82      4.86 o
  -4  14  10        6.90        8.74      3.44 o
  -3  14  10       47.37       44.56      4.15 o
  -2  14  10        7.09       11.18      2.36 o
  -1  14  10        4.62        6.66      1.82 o
   0  14  10        2.74        3.68      1.77 o
   1  14  10       34.80       36.33      3.54 o
   2  14  10       88.68      110.92     10.23 o
   3  14  10       49.72       48.22      4.89 o
  -3  15  10       13.32        9.50      3.52 o
  -2  15  10       82.68       94.02      4.75 o
  -1  15  10       13.95       11.78      2.07 o
   0  15  10        2.01        1.50      1.76 o
   1  15  10       26.97       22.85      3.18 o
   2  15  10       86.73       77.29      6.36 o
   3  15  10        4.17        5.83      4.62 o
  -2  16  10       10.14       13.18      2.90 o
  -1  16  10      108.77      135.71      5.87 o
   0  16  10        3.35        0.23      2.06 o
   1  16  10        0.03       -1.84      2.94 o
  -7   0  11       20.97       23.08      4.62 o
  -5   0  11      661.26      572.78     28.91 o
  -3   0  11        0.75       -0.78      1.29 o
  -1   0  11      575.39      569.64     20.01 o
   1   0  11      553.24      565.78     17.06 o
   3   0  11      621.59      613.19     23.56 o
   5   0  11        0.10        2.31      2.58 o
  -7   1  11       35.52       44.56      4.03 o
  -6   1  11       98.62       91.64      5.67 o
  -5   1  11        0.04       -3.61      2.40 o
  -4   1  11       18.25       22.85      2.47 o
  -3   1  11        1.85       -0.79      0.98 o
  -2   1  11      647.28      644.42     14.42 o
  -1   1  11        8.49        4.59      1.47 o
   0   1  11      264.40      274.70      6.87 o
   1   1  11      168.51      148.54      4.33 o
   2   1  11      109.27      106.29      3.35 o
   3   1  11      649.84      664.31     17.94 o
   4   1  11       10.52        9.83      2.18 o
   5   1  11       21.18       19.17      2.43 o
   6   1  11        2.95        3.10      2.12 o
  -7   2  11        0.24       -0.58      2.49 o
  -6   2  11        0.13       -1.09      2.40 o
  -5   2  11       40.63       33.15      3.42 o
  -4   2  11      427.12      426.72     13.43 o
  -3   2  11      134.61      125.54      3.74 o
  -2   2  11        6.67        3.18      1.44 o
  -1   2  11      284.34      282.51      7.80 o
   0   2  11       83.26       79.77      3.02 o
   1   2  11      507.29      495.01     10.68 o
   2   2  11       10.93       10.30      1.34 o
   3   2  11        5.77        3.27      1.47 o
   4   2  11      203.80      209.02      6.17 o
   5   2  11        0.23       -1.71      1.82 o
   6   2  11       42.00       42.09      3.91 o
  -7   3  11       27.84       38.39      3.95 o
  -6   3  11       17.29       19.73      3.17 o
  -5   3  11        1.54        0.51      2.31 o
  -4   3  11       26.25       29.69      3.14 o
  -3   3  11       51.51       50.66      2.55 o
  -2   3  11      268.59      266.53      7.40 o
  -1   3  11        5.74        4.84      1.52 o
   0   3  11      442.85      433.08     10.16 o
   1   3  11       63.66       63.16      2.77 o
   2   3  11        0.62       -1.07      1.10 o
   3   3  11       85.70       80.43      3.24 o
   4   3  11       33.46       36.17      2.35 o
   5   3  11       89.79       79.40      4.38 o
   6   3  11       49.20       57.13      3.82 o
  -7   4  11       58.30       69.31      4.41 o
  -6   4  11        3.17        4.43      2.73 o
  -5   4  11       78.81       62.12      4.64 o
  -4   4  11      187.96      202.29      6.75 o
  -3   4  11      220.70      219.37      6.28 o
  -2   4  11      333.58      339.30      9.07 o
  -1   4  11       16.39       18.57      1.89 o
   0   4  11        2.91       -2.05      1.37 o
   1   4  11      181.56      192.24      5.27 o
   2   4  11      331.31      344.28      7.85 o
   3   4  11       79.40       72.31      3.23 o
   4   4  11       19.28       12.85      1.76 o
   5   4  11      123.38      134.96      5.68 o
   6   4  11        1.87       -0.26      2.11 o
  -7   5  11        8.19        7.05      3.43 o
  -6   5  11       83.93       77.24      4.55 o
  -5   5  11        0.11       -2.21      2.00 o
  -4   5  11        3.29       -1.57      1.41 o
  -3   5  11       75.71       86.13      3.55 o
  -2   5  11       24.25       22.18      2.12 o
  -1   5  11      283.52      297.83      8.25 o
   0   5  11      130.93      134.89      4.70 o
   1   5  11        0.02       -1.61      1.13 o
   2   5  11       54.87       53.10      2.64 o
   3   5  11       27.12       18.91      1.98 o
   4   5  11        0.27       -1.03      1.59 o
   5   5  11        1.76        1.35      2.35 o
   6   5  11        2.92        1.82      2.27 o
  -7   6  11       25.51       28.82      3.33 o
  -6   6  11       68.50       81.44      4.88 o
  -5   6  11      143.77      153.63      8.21 o
  -4   6  11       22.28       19.41      2.03 o
  -3   6  11       33.01       27.37      2.52 o
  -2   6  11      478.61      495.40     11.52 o
  -1   6  11       81.74       77.13      3.15 o
   0   6  11       11.20        7.13      1.48 o
   1   6  11       92.61       92.27      3.38 o
   2   6  11       14.50       10.54      1.49 o
   3   6  11      156.49      153.53      4.76 o
   4   6  11        7.47        9.44      3.02 o
   5   6  11        4.73        3.76      3.86 o
   6   6  11        6.33        5.01      2.55 o
  -7   7  11       16.36       12.05      2.87 o
  -6   7  11        4.24        5.16      2.68 o
  -5   7  11       29.38       35.55      3.47 o
  -4   7  11      300.90      327.79     11.12 o
  -3   7  11      114.71      121.68      4.11 o
  -2   7  11       91.46       72.18      3.19 o
  -1   7  11       30.28       23.73      2.00 o
   0   7  11       68.71       66.94      2.99 o
   1   7  11        9.30        8.68      1.52 o
   2   7  11        0.16       -1.78      1.19 o
   3   7  11        0.74        0.18      1.70 o
   4   7  11        1.59        1.77      1.68 o
   5   7  11        3.33        3.56      2.46 o
   6   7  11        4.89        2.72      2.57 o
  -6   8  11       36.82       33.91      4.20 o
  -5   8  11       64.90       64.41      5.51 o
  -4   8  11      245.13      233.04      8.72 o
  -3   8  11      126.64      123.10      4.23 o
  -2   8  11      156.46      155.40      4.90 o
  -1   8  11      464.18      453.49     10.78 o
   0   8  11      191.32      195.33      5.57 o
   1   8  11        1.26       -0.93      1.30 o
   2   8  11       51.26       44.76      2.97 o
   3   8  11        0.35       -1.74      1.78 o
   4   8  11       97.36       88.69      4.90 o
   5   8  11       28.25       28.67      4.67 o
   6   8  11       15.09       19.81      4.34 o
  -6   9  11       32.75       32.48      3.68 o
  -5   9  11       60.36       61.86      4.46 o
  -4   9  11      139.01      146.26      6.62 o
  -3   9  11       72.16       61.13      3.57 o
  -2   9  11       67.77       67.19      3.20 o
  -1   9  11       32.74       28.24      2.27 o
   0   9  11       10.47        8.95      1.87 o
   1   9  11        7.06        4.73      1.50 o
   2   9  11       91.14       79.30      3.76 o
   3   9  11      377.56      359.44     14.34 o
   4   9  11       39.31       36.64      3.43 o
   5   9  11       82.64       81.32      7.01 o
  -6  10  11      270.14      294.57     10.84 o
  -5  10  11       23.34       25.41      3.40 o
  -4  10  11      109.67      127.02      6.30 o
  -3  10  11        0.80       -2.13      1.77 o
  -2  10  11      380.50      392.02      9.73 o
  -1  10  11       57.50       56.85      2.99 o
   0  10  11        3.12        3.33      1.61 o
   1  10  11       19.58       11.45      1.85 o
   2  10  11       36.55       36.50      2.73 o
   3  10  11       89.93       98.38      6.10 o
   4  10  11      139.15      138.39      8.72 o
   5  10  11        8.00       12.98      4.03 o
  -5  11  11       46.23       51.44      4.26 o
  -4  11  11        0.68        1.31      2.42 o
  -3  11  11       56.76       57.11      3.50 o
  -2  11  11        8.77       10.15      2.08 o
  -1  11  11      425.50      466.93     11.30 o
   0  11  11        7.79        4.28      1.75 o
   1  11  11       69.39       59.75      3.40 o
   2  11  11        6.12        6.71      2.16 o
   3  11  11        3.48        4.13      4.37 o
   4  11  11       31.50       24.86      4.49 o
  -5  12  11        9.16       13.06      3.59 o
  -4  12  11        1.35        2.57      2.52 o
  -3  12  11      117.70      122.93      5.33 o
  -2  12  11       11.32       10.40      1.91 o
  -1  12  11      825.09      858.93     19.31 o
   0  12  11       13.18       16.28      2.12 o
   1  12  11       51.34       52.15      3.37 o
   2  12  11       33.72       34.44      3.32 o
   3  12  11       15.02       13.55      3.25 o
   4  12  11        0.01       -2.50      3.43 o
  -4  13  11        3.13       -0.56      2.54 o
  -3  13  11        3.85        2.21      2.97 o
  -2  13  11      121.41      125.67      5.32 o
  -1  13  11        1.82        8.17      1.95 o
   0  13  11       43.70       47.28      2.90 o
   1  13  11       75.45       79.96      4.19 o
   2  13  11       11.94       13.21      4.95 o
   3  13  11       26.82       26.32      3.94 o
  -4  14  11       29.68       22.55      4.21 o
  -3  14  11        0.47        1.93      3.61 o
  -2  14  11       18.70       17.55      2.84 o
  -1  14  11      158.30      159.48      5.42 o
   0  14  11       14.74       17.36      2.25 o
   1  14  11      159.73      181.70      6.62 o
   2  14  11       11.79       13.51      3.59 o
   3  14  11       24.45       26.70      4.11 o
  -3  15  11       22.40       27.63      4.47 o
  -2  15  11        3.94        1.75      2.21 o
  -1  15  11       73.64       78.10      4.40 o
   0  15  11        5.44        7.29      1.96 o
   1  15  11      160.86      176.14      7.92 o
   2  15  11       76.55       84.81      6.70 o
  -1  16  11       12.57       12.69      3.01 o
   0  16  11       20.42       18.33      2.81 o
  -6   0  12        5.10        4.86      3.89 o
  -4   0  12      109.08      111.01      8.99 o
  -2   0  12     1001.26     1052.73     35.47 o
   0   0  12        1.40       -1.98      1.81 o
   2   0  12        0.18        2.25      1.83 o
   4   0  12      219.27      228.68     10.91 o
   6   0  12       13.75       20.26      3.84 o
  -7   1  12       10.41       12.67      3.52 o
  -6   1  12       43.97       39.86      4.03 o
  -5   1  12       12.64        7.41      2.75 o
  -4   1  12       38.39       34.79      4.49 o
  -3   1  12       53.68       57.23      2.55 o
  -2   1  12      222.76      207.48      5.59 o
  -1   1  12      144.49      141.33      4.43 o
   0   1  12      536.92      524.94     12.20 o
   1   1  12       19.77       21.73      1.78 o
   2   1  12       53.38       48.93      2.32 o
   3   1  12       70.31       64.53      3.82 o
   4   1  12       22.33       21.23      2.63 o
   5   1  12        0.65        0.64      2.01 o
   6   1  12        0.61       -2.27      2.02 o
  -7   2  12        4.26        7.29      2.92 o
  -6   2  12       51.37       58.80      4.64 o
  -5   2  12       45.00       40.64      3.95 o
  -4   2  12       20.27       16.67      3.17 o
  -3   2  12       66.70       71.73      2.74 o
  -2   2  12       66.63       62.02      3.09 o
  -1   2  12       84.32       75.54      3.39 o
   0   2  12      438.95      444.09     10.54 o
   1   2  12      334.91      333.24      7.75 o
   2   2  12      169.71      175.60      5.63 o
   3   2  12      202.27      202.92      7.10 o
   4   2  12       22.11       16.86      2.37 o
   5   2  12       26.79       31.40      2.99 o
   6   2  12        0.00       -1.58      2.07 o
  -7   3  12        4.90       10.81      3.09 o
  -6   3  12       26.95       30.93      3.69 o
  -5   3  12       30.19       21.16      3.44 o
  -4   3  12      365.72      386.88     14.77 o
  -3   3  12        0.74       -0.12      1.31 o
  -2   3  12       14.09       12.68      1.90 o
  -1   3  12        0.01       -1.79      1.44 o
   0   3  12     1577.96     1601.59     34.47 o
   1   3  12      107.34      101.92      5.63 o
   2   3  12       87.12       92.10      3.31 o
   3   3  12      105.24      101.08      4.76 o
   4   3  12       41.43       46.21      2.73 o
   5   3  12        2.27        3.66      2.18 o
   6   3  12        0.90       -0.23      2.24 o
  -7   4  12        0.67        2.33      2.35 o
  -6   4  12       76.34       66.42      5.06 o
  -5   4  12        6.65        5.66      2.66 o
  -4   4  12       14.40        7.29      2.92 o
  -3   4  12        0.89       -0.93      1.25 o
  -2   4  12     1396.71     1415.21     33.37 o
  -1   4  12       73.88       74.27      3.49 o
   0   4  12      355.81      347.87     12.83 o
   1   4  12      307.63      317.35      7.98 o
   2   4  12        2.20       -1.84      1.22 o
   3   4  12        0.37       -2.22      1.48 o
   4   4  12        0.43       -1.19      1.43 o
   5   4  12       33.90       38.91      3.27 o
   6   4  12        0.02        0.21      4.07 o
  -7   5  12        4.65        1.83      2.52 o
  -6   5  12        1.38       -2.01      2.96 o
  -5   5  12      118.05      116.90      6.69 o
  -4   5  12        3.26        2.67      2.75 o
  -3   5  12       15.50       14.27      1.83 o
  -2   5  12      286.93      271.33      7.85 o
  -1   5  12      113.45      111.89      4.66 o
   0   5  12      253.07      266.14      8.63 o
   1   5  12        5.34        3.72      1.62 o
   2   5  12      314.64      305.38      7.13 o
   3   5  12      144.08      137.24      4.88 o
   4   5  12       17.12       13.95      1.93 o
   5   5  12       28.09       23.86      3.00 o
   6   5  12       40.89       37.76      3.52 o
  -7   6  12        0.12        0.18      2.47 o
  -6   6  12        2.38        2.29      2.46 o
  -5   6  12        2.58        1.39      2.46 o
  -4   6  12      214.50      203.99      7.97 o
  -3   6  12      409.68      411.22      9.87 o
  -2   6  12      429.91      420.64     11.17 o
  -1   6  12        9.13        2.58      1.56 o
   0   6  12       43.39       46.54      2.58 o
   1   6  12        1.39        2.44      1.37 o
   2   6  12       86.75       80.07      3.27 o
   3   6  12      433.65      433.31     12.18 o
   4   6  12       15.55       14.30      2.14 o
   5   6  12       84.87       82.34      5.16 o
   6   6  12        1.13        0.93      2.45 o
  -6   7  12       27.29       29.90      3.44 o
  -5   7  12      133.69      131.97      6.48 o
  -4   7  12       65.03       58.53      4.30 o
  -3   7  12      164.25      161.29      5.02 o
  -2   7  12      389.56      384.27      9.49 o
  -1   7  12      239.10      239.94      6.53 o
   0   7  12       90.66       89.39      3.57 o
   1   7  12        3.29        5.24      1.47 o
   2   7  12        0.11       -1.59      1.31 o
   3   7  12       15.01       13.26      2.28 o
   4   7  12       72.49       72.98      8.62 o
   5   7  12        1.39        2.42      2.34 o
  -6   8  12       23.26       20.95      3.37 o
  -5   8  12       71.80       68.30      4.68 o
  -4   8  12      211.33      198.11      8.05 o
  -3   8  12      227.55      219.62      7.18 o
  -2   8  12      190.58      185.38      5.61 o
  -1   8  12        3.50        0.78      1.51 o
   0   8  12        2.15       -0.50      1.39 o
   1   8  12      138.91      129.92      4.38 o
   2   8  12       84.51       79.37      3.78 o
   3   8  12       56.18       47.33      3.65 o
   4   8  12       11.84        6.31      2.61 o
   5   8  12       22.27       22.19      3.40 o
  -6   9  12        5.18        2.64      2.82 o
  -5   9  12      187.14      201.32      8.32 o
  -4   9  12      223.60      238.41      9.14 o
  -3   9  12       72.63       73.46      4.03 o
  -2   9  12        0.09       -2.01      1.53 o
  -1   9  12        0.92        0.66      1.52 o
   0   9  12      144.80      146.07      4.77 o
   1   9  12       53.43       51.13      2.74 o
   2   9  12      106.93      103.85      4.40 o
   3   9  12       58.18       50.57      3.44 o
   4   9  12        0.06       -2.95      2.22 o
   5   9  12       14.43       18.69      3.29 o
  -5  10  12        1.90        3.73      2.96 o
  -4  10  12        4.91        4.31      2.52 o
  -3  10  12       94.84       96.65      4.50 o
  -2  10  12       43.49       40.73      2.62 o
  -1  10  12       42.31       37.78      2.64 o
   0  10  12      116.36      105.73      4.11 o
   1  10  12       80.10       63.48      3.13 o
   2  10  12        5.06        2.90      1.84 o
   3  10  12       34.24       34.58      3.46 o
   4  10  12       45.69       36.05      3.83 o
  -5  11  12       19.01       20.15      3.86 o
  -4  11  12        1.80        0.55      2.52 o
  -3  11  12       54.26       46.90      3.30 o
  -2  11  12        2.03        2.89      1.61 o
  -1  11  12       43.26       35.18      2.68 o
   0  11  12        8.28        4.99      1.77 o
   1  11  12        8.91        3.49      1.69 o
   2  11  12        1.95       -0.46      1.75 o
   3  11  12        2.33        4.48      2.24 o
   4  11  12       11.33       14.52      4.49 o
  -4  12  12        8.87        8.43      2.78 o
  -3  12  12        9.55       12.08      3.03 o
  -2  12  12        2.98       -2.26      2.35 o
  -1  12  12       79.37       82.72      4.14 o
   0  12  12       14.81       16.47      2.13 o
   1  12  12       66.48       77.40      6.07 o
   2  12  12       42.32       45.41      3.95 o
   3  12  12        2.96        2.37      2.24 o
  -4  13  12        0.33       -3.27      8.62 o
  -3  13  12       41.62       39.48      5.24 o
  -2  13  12       29.71       33.39      3.06 o
  -1  13  12       13.01       20.86      2.39 o
   0  13  12      108.26      119.94      4.61 o
   1  13  12       13.27       15.44      2.45 o
   2  13  12        0.83        1.12      2.33 o
   3  13  12       35.42       39.32      4.63 o
  -3  14  12        0.00       -2.88      3.15 o
  -2  14  12       47.66       53.13      3.74 o
  -1  14  12        4.25        3.85      1.92 o
   0  14  12        4.19        4.29      1.91 o
   1  14  12      113.45      104.68      8.59 o
   2  14  12        0.54       -0.40      2.38 o
  -2  15  12        9.39       13.95      2.92 o
  -1  15  12       27.61       25.97      2.97 o
   0  15  12       24.85       23.63      2.87 o
  -7   0  13       13.08       10.69      4.62 o
  -5   0  13      156.25      141.62     10.69 o
  -3   0  13       23.45       14.47      2.56 o
  -1   0  13      411.76      414.14     15.54 o
   1   0  13     2101.20     2160.56     60.88 o
   3   0  13      822.81      837.57     31.77 o
   5   0  13       36.06       41.47      4.98 o
  -7   1  13        3.59        0.99      3.28 o
  -6   1  13      113.02       93.47      6.01 o
  -5   1  13        3.53        1.36      3.52 o
  -4   1  13      272.53      264.31     11.16 o
  -3   1  13      379.38      352.67      9.46 o
  -2   1  13      271.67      271.74      6.96 o
  -1   1  13       31.40       23.49      1.95 o
   0   1  13       45.55       49.21      3.01 o
   1   1  13       43.44       44.12      3.29 o
   2   1  13     2513.54     2633.88     52.20 o
   3   1  13       20.95       16.98      3.15 o
   4   1  13        0.17       -1.46      1.91 o
   5   1  13        2.51       -3.16      2.10 o
   6   1  13       28.73       31.99      3.32 o
  -7   2  13        5.14        4.93      3.00 o
  -6   2  13       22.08       13.46      8.38 o
  -5   2  13        4.50        4.03      2.83 o
  -4   2  13       59.69       42.86      4.21 o
  -3   2  13       76.10       54.68      2.97 o
  -2   2  13        3.76       -1.93      1.47 o
  -1   2  13       98.12       93.59      4.10 o
   0   2  13      417.60      419.32     10.15 o
   1   2  13        5.50        3.33      1.60 o
   2   2  13       72.80       69.35      5.61 o
   3   2  13       50.74       44.75      3.44 o
   4   2  13       17.89       14.83      2.51 o
   5   2  13       23.33       23.41      2.91 o
   6   2  13        0.28        0.58      2.33 o
  -7   3  13       27.48       29.74      4.03 o
  -6   3  13       30.49       28.01      3.78 o
  -5   3  13        0.59       -0.31      2.66 o
  -4   3  13       59.67       48.95      4.47 o
  -3   3  13      421.99      406.07     10.73 o
  -2   3  13       93.60       82.51      3.76 o
  -1   3  13      550.27      545.80     14.00 o
   0   3  13      354.26      357.24      8.84 o
   1   3  13       10.17        4.59      2.75 o
   2   3  13      217.64      210.77      7.12 o
   3   3  13      208.09      202.74      7.30 o
   4   3  13       41.84       44.60      2.84 o
   5   3  13       71.11       86.91      7.59 o
  -7   4  13        0.01        0.42      2.43 o
  -6   4  13        8.28        7.76      3.17 o
  -5   4  13      112.98      116.47      6.86 o
  -4   4  13       34.77       26.51      3.78 o
  -3   4  13        7.63        6.12      1.78 o
  -2   4  13       43.71       35.79      2.61 o
  -1   4  13      473.45      494.79     12.87 o
   0   4  13        0.15       -2.45      1.64 o
   1   4  13        0.16       -2.67      1.78 o
   2   4  13        2.35       -1.54      2.98 o
   3   4  13       60.42       54.44      3.12 o
   4   4  13       44.27       42.45      2.81 o
   5   4  13       59.57       66.15      4.22 o
  -6   5  13        0.59       -3.11      2.33 o
  -5   5  13       78.44       77.99      5.67 o
  -4   5  13       96.21      107.73      7.77 o
  -3   5  13      266.44      275.63      7.94 o
  -2   5  13       18.72       21.34      2.24 o
  -1   5  13        0.06       -1.22      1.67 o
   0   5  13        5.95        7.03      1.80 o
   1   5  13       76.94       74.26      3.55 o
   2   5  13       83.20       64.94      2.77 o
   3   5  13       61.83       49.26      3.54 o
   4   5  13        0.10       -3.67      2.46 o
   5   5  13        3.24        1.09      3.47 o
  -6   6  13        0.94        2.16      2.52 o
  -5   6  13        0.08       -3.41      2.27 o
  -4   6  13        3.75        3.25      3.28 o
  -3   6  13      731.23      781.39     19.24 o
  -2   6  13        0.01       -1.08      1.65 o
  -1   6  13       14.92       12.11      1.99 o
   0   6  13        0.09       -1.54      1.36 o
   1   6  13       95.79       91.30      3.67 o
   2   6  13        6.93        3.32      1.70 o
   3   6  13       27.59       22.96      2.57 o
   4   6  13       25.71       23.34      3.24 o
   5   6  13       54.76       64.24      4.81 o
  -6   7  13      169.21      172.98      9.96 o
  -5   7  13       11.00        8.90      2.84 o
  -4   7  13      101.67      107.85      8.07 o
  -3   7  13      112.08      120.40      5.12 o
  -2   7  13       44.48       39.58      2.56 o
  -1   7  13        1.52       -0.21      1.48 o
   0   7  13       79.70       96.33      3.82 o
   1   7  13      202.41      196.18      5.70 o
   2   7  13       66.85       64.54      3.42 o
   3   7  13        8.70        9.69      2.16 o
   4   7  13        6.80        6.32      2.66 o
   5   7  13       34.96       41.44      4.08 o
  -6   8  13        1.67        2.06      3.25 o
  -5   8  13       24.31       27.27      3.44 o
  -4   8  13        9.83        7.03      2.75 o
  -3   8  13        3.73        1.30      1.97 o
  -2   8  13       20.29       12.63      1.88 o
  -1   8  13        5.09        0.40      1.52 o
   0   8  13      142.55      152.65      4.94 o
   1   8  13        5.66        4.99      1.69 o
   2   8  13        7.20        1.56      2.10 o
   3   8  13        0.48       -0.50      1.87 o
   4   8  13       47.84       46.94      5.17 o
   5   8  13       13.39       18.13      3.28 o
  -5   9  13        6.63        3.69      2.68 o
  -4   9  13      123.77      153.98     10.42 o
  -3   9  13       28.49       32.44      2.81 o
  -2   9  13       13.06       12.02      1.89 o
  -1   9  13       44.81       38.67      3.07 o
   0   9  13        3.66        3.92      2.00 o
   1   9  13       16.13       15.13      2.01 o
   2   9  13        6.35        2.90      1.78 o
   3   9  13       15.18       18.64      2.61 o
   4   9  13        5.23        3.59      2.67 o
  -5  10  13        0.41       -0.76      3.08 o
  -4  10  13       44.36       43.43      4.06 o
  -3  10  13        2.77        0.76      2.91 o
  -2  10  13        3.99        3.50      1.64 o
  -1  10  13       59.31       56.08      3.09 o
   0  10  13        2.15        1.84      1.72 o
   1  10  13        1.19       -2.25      1.50 o
   2  10  13        1.68       -1.83      1.75 o
   3  10  13        1.47        0.08      1.97 o
   4  10  13        3.22        3.00      2.79 o
  -4  11  13        6.55        3.61      3.62 o
  -3  11  13        9.87        6.40      2.66 o
  -2  11  13       68.77       72.70      4.66 o
  -1  11  13       43.46       42.57      2.84 o
   0  11  13       35.47       31.69      2.52 o
   1  11  13       68.03       62.49      3.73 o
   2  11  13        0.00       -1.77      2.15 o
   3  11  13       17.64       18.31      2.84 o
  -4  12  13        0.07       -4.55      3.03 o
  -3  12  13        4.82        4.64      2.78 o
  -2  12  13        2.87       -0.51      2.05 o
  -1  12  13       12.67       11.81      2.10 o
   0  12  13       10.35        9.50      1.97 o
   1  12  13        4.25        2.29      2.06 o
   2  12  13        1.52       -3.30      2.20 o
   3  12  13        0.01        0.56      2.91 o
  -3  13  13        0.38        1.38      3.21 o
  -2  13  13       13.28        8.04      2.38 o
  -1  13  13        4.25        1.74      1.83 o
   0  13  13       63.22       67.61      4.00 o
   1  13  13        3.37       -0.74      2.06 o
   2  13  13        2.63        5.81      2.57 o
  -2  14  13        2.90       -1.81      2.38 o
  -1  14  13        4.10        4.75      2.36 o
   0  14  13        1.48        0.66      2.15 o
   1  14  13       26.24       27.29      3.09 o
  -6   0  14       23.47       17.98      4.86 o
  -4   0  14       36.70       20.89      5.10 o
  -2   0  14      114.70       99.49      5.88 o
   0   0  14        2.32        2.34      2.05 o
   2   0  14      138.46      172.07      7.22 o
   4   0  14        0.10       -2.00      3.28 o
  -6   1  14       25.71       20.92      3.69 o
  -5   1  14       64.84       60.53      5.06 o
  -4   1  14        0.06       -0.73      2.75 o
  -3   1  14       58.21       47.50      2.81 o
  -2   1  14        1.78       -2.14      1.43 o
  -1   1  14      159.70      159.40      5.01 o
   0   1  14       35.33       35.01      2.16 o
   1   1  14      107.66      112.68      3.91 o
   2   1  14        8.93       16.45      2.39 o
   3   1  14       28.02       21.13      2.92 o
   4   1  14       49.06       46.11      3.75 o
   5   1  14       13.17       14.86      2.75 o
  -6   2  14        5.30        4.72      3.00 o
  -5   2  14        1.64        0.00      2.75 o
  -4   2  14      131.44      112.99     13.24 o
  -3   2  14      228.51      228.61      6.84 o
  -2   2  14       49.89       42.76      2.79 o
  -1   2  14        3.93        1.76      1.75 o
   0   2  14       25.35       27.16      2.08 o
   1   2  14       21.79       22.93      2.00 o
   2   2  14        0.15       -2.03      1.60 o
   3   2  14      273.26      292.35      9.52 o
   4   2  14      170.78      188.65      7.62 o
   5   2  14        5.45        3.47      2.38 o
  -6   3  14        4.48        2.79      3.00 o
  -5   3  14        4.33       -0.39      2.83 o
  -4   3  14       70.83       73.49      5.50 o
  -3   3  14        1.89        0.97      1.63 o
  -2   3  14       38.83       26.13      2.39 o
  -1   3  14       96.33       89.84      4.08 o
   0   3  14       28.61       31.93      2.07 o
   1   3  14      145.08      147.92      4.91 o
   2   3  14      631.71      656.92     14.12 o
   3   3  14       47.06       47.39      3.60 o
   4   3  14      264.47      267.80      9.12 o
   5   3  14        0.03        0.00      2.35 o
  -6   4  14       25.88       25.78      3.95 o
  -5   4  14       29.83       35.95      4.29 o
  -4   4  14       13.28       11.53      5.34 o
  -3   4  14        7.73        5.95      1.79 o
  -2   4  14      489.36      467.58     12.32 o
  -1   4  14      104.13       85.11      3.95 o
   0   4  14       50.42       57.12      3.24 o
   1   4  14       18.16       16.24      2.21 o
   2   4  14       87.12       81.19      3.76 o
   3   4  14      202.64      209.55      6.62 o
   4   4  14       24.71       28.21      3.17 o
   5   4  14       10.63       11.23      2.74 o
  -6   5  14       18.39       25.31      4.82 o
  -5   5  14       14.07       11.96      3.35 o
  -4   5  14        1.75        1.85      3.00 o
  -3   5  14      190.70      177.65      6.98 o
  -2   5  14        9.05        3.28      2.10 o
  -1   5  14      154.89      147.13      5.38 o
   0   5  14        2.44       -1.10      1.62 o
   1   5  14      137.39      131.67      5.00 o
   2   5  14       38.73       48.86      2.86 o
   3   5  14        2.97        3.45      2.03 o
   4   5  14        7.82        7.01      2.48 o
   5   5  14        0.86        2.30      2.56 o
  -6   6  14        0.75        1.95      3.00 o
  -5   6  14        0.64        1.18      2.53 o
  -4   6  14       30.88       26.97      3.40 o
  -3   6  14      277.54      286.91      9.79 o
  -2   6  14       88.40       88.54      4.05 o
  -1   6  14       98.49       91.03      5.17 o
   0   6  14        0.03       -2.18      1.54 o
   1   6  14       14.96       14.54      1.97 o
   2   6  14        0.88       -1.74      1.56 o
   3   6  14       11.05        7.72      2.19 o
   4   6  14       33.21       30.98      3.69 o
  -5   7  14       38.07       31.93      3.62 o
  -4   7  14       22.24       22.93      3.26 o
  -3   7  14       12.50       11.23      2.24 o
  -2   7  14       26.19       26.14      2.28 o
  -1   7  14       10.27        5.75      1.91 o
   0   7  14       45.70       42.56      2.69 o
   1   7  14       30.99       27.06      2.32 o
   2   7  14       20.16       21.92      3.61 o
   3   7  14       61.10       61.93      3.81 o
   4   7  14        0.06        1.86      2.52 o
  -5   8  14        4.22        9.62      3.03 o
  -4   8  14        2.12        1.47      2.61 o
  -3   8  14        3.55        2.72      1.97 o
  -2   8  14       22.18       19.79      2.44 o
  -1   8  14       27.14       21.32      2.24 o
   0   8  14       45.14       42.79      2.72 o
   1   8  14       58.88       56.46      3.61 o
   2   8  14       77.97       64.99      4.34 o
   3   8  14       33.87       34.61      3.16 o
   4   8  14        9.70       12.14      3.07 o
  -5   9  14       10.68       10.93      3.61 o
  -4   9  14       19.82       16.45      3.22 o
  -3   9  14       18.01       18.43      3.37 o
  -2   9  14        4.28        4.32      1.72 o
  -1   9  14       50.88       52.81      3.56 o
   0   9  14       10.16        8.99      1.88 o
   1   9  14       27.99       26.44      2.60 o
   2   9  14      139.90      149.79      7.29 o
   3   9  14        0.88       -2.07      1.97 o
  -4  10  14        0.01       -1.89      3.03 o
  -3  10  14        0.91       -0.63      2.60 o
  -2  10  14       43.83       49.81      3.48 o
  -1  10  14       19.74       14.49      2.12 o
   0  10  14        2.46       -1.22      1.67 o
   1  10  14       14.01       16.59      2.72 o
   2  10  14        1.70        6.18      2.43 o
   3  10  14        5.80        4.98      3.58 o
  -4  11  14        2.36        3.82      3.42 o
  -3  11  14        3.42        4.80      2.96 o
  -2  11  14        0.18       -2.05      1.92 o
  -1  11  14       10.95        8.80      2.00 o
   0  11  14        3.34        2.83      1.77 o
   1  11  14       31.78       30.59      2.94 o
   2  11  14        0.04       -1.13      2.24 o
  -3  12  14       59.38       60.38      5.75 o
  -2  12  14        0.94       -0.09      3.09 o
  -1  12  14       11.66       12.29      2.11 o
   0  12  14       14.28       16.41      2.23 o
   1  12  14        2.55       -1.87      2.21 o
   2  12  14        1.66        0.60      2.42 o
  -2  13  14        3.08        0.59      2.45 o
  -1  13  14       16.33       15.12      2.57 o
   0  13  14       45.72       46.76      3.52 o
  -5   0  15        0.15       -4.86      3.64 o
  -3   0  15       55.60       44.84      3.97 o
  -1   0  15      102.68       88.63      4.81 o
   1   0  15     1475.26     1573.17     45.17 o
   3   0  15      333.97      338.34     15.21 o
  -6   1  15       89.23       86.85      6.36 o
  -5   1  15        1.32       -1.50      2.83 o
  -4   1  15        1.01        1.94      3.09 o
  -3   1  15        9.59        6.00      1.70 o
  -2   1  15       73.07       53.83      3.23 o
  -1   1  15      182.95      189.12      8.13 o
   0   1  15       80.72       81.39      3.71 o
   1   1  15      136.97      145.52      4.78 o
   2   1  15        0.00       -0.84      2.21 o
   3   1  15       50.71       46.70      3.77 o
   4   1  15        1.45        0.88      2.35 o
  -6   2  15        7.36        7.67      4.13 o
  -5   2  15        4.48       -0.37      4.25 o
  -4   2  15      332.12      354.94     14.43 o
  -3   2  15       21.94       22.88      2.23 o
  -2   2  15       96.42       90.28      5.01 o
  -1   2  15       18.64       14.61      2.66 o
   0   2  15        0.03        0.11      2.16 o
   1   2  15       99.36       97.71      3.75 o
   2   2  15       32.56       29.38      3.07 o
   3   2  15      254.58      302.95      9.96 o
   4   2  15        1.51        1.39      2.35 o
  -6   3  15       12.36        9.78      3.52 o
  -5   3  15       20.75       16.98      3.77 o
  -4   3  15       38.48       29.65      4.49 o
  -3   3  15        7.23       10.29      2.39 o
  -2   3  15       13.72       15.65      2.17 o
  -1   3  15      670.48      662.73     16.85 o
   0   3  15      121.06      128.26      5.03 o
   1   3  15        1.54       -2.35      1.62 o
   2   3  15      206.63      207.05      8.10 o
   3   3  15      107.70      131.79      7.22 o
   4   3  15       81.17       99.78      5.18 o
  -6   4  15       18.53       26.83      4.12 o
  -5   4  15       11.90        7.65      3.35 o
  -4   4  15        1.55        3.28      3.09 o
  -3   4  15        0.04       -2.19      1.84 o
  -2   4  15      183.96      173.74      5.96 o
  -1   4  15      192.59      221.87     14.05 o
   0   4  15        0.02       -2.73      1.82 o
   1   4  15      581.47      601.59     14.24 o
   2   4  15       47.58       51.77      3.68 o
   3   4  15        8.64        2.37      2.81 o
   4   4  15       18.20       22.38      3.19 o
  -5   5  15       58.71       64.90      5.58 o
  -4   5  15        0.00        0.34      5.10 o
  -3   5  15      131.94      150.91      6.47 o
  -2   5  15        0.45       -0.05      1.72 o
  -1   5  15       34.40       35.24      3.44 o
   0   5  15        3.85        2.80      1.85 o
   1   5  15        0.02       -3.31      2.21 o
   2   5  15        3.48        2.86      2.30 o
   3   5  15       11.23       10.59      2.38 o
   4   5  15       83.79       89.95      8.89 o
  -5   6  15       10.44       10.39      3.67 o
  -4   6  15      123.22      145.48      6.94 o
  -3   6  15        2.43       -1.01      2.09 o
  -2   6  15       10.08       12.68      2.80 o
  -1   6  15       11.45        9.98      2.17 o
   0   6  15      115.93      122.25      4.51 o
   1   6  15        4.60        3.22      1.85 o
   2   6  15        1.83       -1.34      2.05 o
   3   6  15      121.54      129.52      5.59 o
   4   6  15        8.74       12.95      3.15 o
  -5   7  15       19.42       27.36      4.28 o
  -4   7  15       22.12       28.86      3.60 o
  -3   7  15        0.03       -0.06      3.05 o
  -2   7  15        0.12       -2.25      1.50 o
  -1   7  15      205.98      215.15      8.57 o
   0   7  15       12.84       13.22      2.06 o
   1   7  15        4.74        6.32      1.82 o
   2   7  15       87.44       92.99      4.79 o
   3   7  15        0.20       -1.51      1.98 o
  -4   8  15        0.07        0.58      2.66 o
  -3   8  15       13.34       15.15      3.10 o
  -2   8  15       41.20       38.13      2.70 o
  -1   8  15       13.08        8.83      1.98 o
   0   8  15        6.82        6.64      1.86 o
   1   8  15        8.77        8.96      2.15 o
   2   8  15       46.51       53.03      4.66 o
   3   8  15        2.48        3.83      2.86 o
  -4   9  15       33.18       38.36      7.17 o
  -3   9  15        6.34        9.57      2.94 o
  -2   9  15       10.40        9.76      2.34 o
  -1   9  15       20.08       23.24      2.41 o
   0   9  15        2.60        2.50      1.78 o
   1   9  15       11.98       10.41      2.19 o
   2   9  15       63.21       76.13      4.86 o
   3   9  15       18.22       31.22      4.10 o
  -3  10  15       20.90       22.73      4.21 o
  -2  10  15        1.45       -0.90      1.97 o
  -1  10  15        4.77        8.58      2.12 o
   0  10  15        1.65        1.48      1.82 o
   1  10  15       97.49      112.86      5.10 o
   2  10  15        1.55        2.41      2.33 o
  -3  11  15        0.01       -4.76      3.17 o
  -2  11  15        6.40        6.28      2.32 o
  -1  11  15       10.79       14.94      2.27 o
   0  11  15        5.21        2.40      2.14 o
   1  11  15        9.02        9.32      2.42 o
  -1  12  15        1.32        0.35      2.24 o
   0  12  15        4.60        4.98      2.29 o
  -4   0  16       35.08       38.62      6.32 o
  -2   0  16       34.28       41.14      4.18 o
   0   0  16       49.62       53.60      3.73 o
   2   0  16       11.93       10.91      4.01 o
   4   0  16        7.29        0.84      3.37 o
  -5   1  16        0.04       -3.21      3.04 o
  -4   1  16        1.39       -0.01      3.00 o
  -3   1  16        5.48        2.22      3.08 o
  -2   1  16       58.88       51.59      3.21 o
  -1   1  16       30.27       32.59      2.64 o
   0   1  16        1.05        0.48      1.90 o
   1   1  16        4.03        3.85      1.70 o
   2   1  16       17.48       15.48      2.65 o
   3   1  16        0.02       -2.39      2.20 o
   4   1  16        2.04       -1.49      2.43 o
  -5   2  16        2.44        5.14      5.83 o
  -4   2  16        2.55        1.96      4.13 o
  -3   2  16        0.39       -0.29      2.83 o
  -2   2  16        1.34        0.55      1.79 o
  -1   2  16      165.12      171.92      6.09 o
   0   2  16        5.97        6.82      1.87 o
   1   2  16       57.39       62.59      3.27 o
   2   2  16       42.09       40.39      3.37 o
   3   2  16       36.37       24.89      3.71 o
   4   2  16        2.24        1.20      2.36 o
  -5   3  16        0.84       -3.25      3.16 o
  -4   3  16       10.86       14.02      3.61 o
  -3   3  16       39.96       37.51      4.47 o
  -2   3  16        1.75       -0.65      1.71 o
  -1   3  16        0.88        2.86      1.94 o
   0   3  16       25.52       23.82      2.33 o
   1   3  16        0.00        0.52      1.78 o
   2   3  16        0.90        1.81      2.50 o
   3   3  16       83.38       83.71      4.79 o
   4   3  16        0.77        4.54      2.48 o
  -5   4  16        0.78        3.29      4.49 o
  -4   4  16       13.39       22.41      4.13 o
  -3   4  16        2.70        1.09      3.09 o
  -2   4  16      148.48      151.74      5.52 o
  -1   4  16       94.49       96.18      4.39 o
   0   4  16       86.30       92.77      4.42 o
   1   4  16        0.00       -0.35      1.76 o
   2   4  16        0.07       -0.48      2.42 o
   3   4  16        5.13        8.34      2.37 o
  -5   5  16       42.20       60.58      5.67 o
  -4   5  16       31.78       24.27      4.12 o
  -3   5  16        3.33        1.09      3.09 o
  -2   5  16       19.23       16.86      2.37 o
  -1   5  16        3.64        4.63      2.04 o
   0   5  16       11.13        8.16      2.14 o
   1   5  16      181.27      206.86      8.31 o
   2   5  16        0.26       -1.93      1.95 o
   3   5  16       12.84       19.13      4.97 o
  -4   6  16        3.50        0.95      3.15 o
  -3   6  16        8.21        8.20      3.52 o
  -2   6  16        1.91        0.04      2.45 o
  -1   6  16       22.74       33.53      2.95 o
   0   6  16      105.42      100.85      4.79 o
   1   6  16        0.24       -2.37      1.87 o
   2   6  16       28.57       27.36      3.03 o
   3   6  16       60.72       68.39      5.07 o
  -4   7  16        1.09       -3.52      3.17 o
  -3   7  16       17.33       15.91      3.13 o
  -2   7  16       38.53       45.71      3.40 o
  -1   7  16      113.83      123.07      4.71 o
   0   7  16        0.01       -0.51      1.75 o
   1   7  16        4.41        6.83      2.15 o
   2   7  16       80.89       80.14      4.58 o
   3   7  16        4.16        2.64      2.84 o
  -4   8  16        0.01       -2.01      3.25 o
  -3   8  16        5.64        2.91      2.70 o
  -2   8  16       20.71       22.30      2.73 o
  -1   8  16       53.32       64.51      3.48 o
   0   8  16       42.31       49.13      3.07 o
   1   8  16       43.95       47.80      3.48 o
   2   8  16        6.51        5.98      2.40 o
  -3   9  16        0.68       -2.03      3.17 o
  -2   9  16        3.59        4.26      2.25 o
  -1   9  16       11.12       13.90      2.27 o
   0   9  16       12.75       14.42      2.25 o
   1   9  16       12.72       14.39      2.55 o
   2   9  16       17.01       19.22      3.12 o
  -2  10  16        4.31        9.11      2.74 o
  -1  10  16       21.33       32.43      2.76 o
   0  10  16        1.62        0.27      2.07 o
   1  10  16        4.19        1.53      2.47 o
  -3   0  17       15.07       14.82      5.34 o
  -1   0  17        1.91       -3.39      2.38 o
   1   0  17      149.60      166.36      8.59 o
   3   0  17       61.26       76.51     19.31 o
  -4   1  17        2.73        1.46      3.26 o
  -3   1  17        2.40       -0.76      4.86 o
  -2   1  17        7.41       10.58      2.14 o
  -1   1  17       36.37       41.45      3.12 o
   0   1  17       17.09       16.56      2.44 o
   1   1  17        6.41        4.42      1.90 o
   2   1  17        2.47        1.70      2.50 o
   3   1  17       14.05       21.34      4.49 o
  -4   2  17       17.95       15.60      3.86 o
  -3   2  17        0.96        0.00      3.64 o
  -2   2  17        9.39        8.88      2.17 o
  -1   2  17        0.37        1.62      1.89 o
   0   2  17       12.59        9.03      2.04 o
   1   2  17        5.56        6.43      2.23 o
   2   2  17       23.66       32.35      3.58 o
   3   2  17        8.09        6.49      2.94 o
  -4   3  17        1.39        0.98      4.25 o
  -3   3  17        0.57       -0.32      3.17 o
  -2   3  17        0.18        0.79      1.83 o
  -1   3  17       24.04       29.25      2.80 o
   0   3  17        0.08        0.30      1.74 o
   1   3  17        0.33        0.41      2.09 o
   2   3  17        6.78        9.31      3.82 o
   3   3  17        6.05        4.94      2.76 o
  -4   4  17       25.83       32.55      4.55 o
  -3   4  17       25.40       22.53      4.03 o
  -2   4  17        0.60        1.49      1.94 o
  -1   4  17       10.08        7.12      2.35 o
   0   4  17       10.69        7.90      2.21 o
   1   4  17       13.10       12.09      2.95 o
   2   4  17        1.69        1.42      2.52 o
  -4   5  17       71.93       87.31      6.78 o
  -3   5  17       19.62       21.96      4.11 o
  -2   5  17        0.45        0.69      2.17 o
  -1   5  17       10.46       14.62      2.41 o
   0   5  17       21.11       27.02      2.81 o
   1   5  17       39.65       32.51      3.10 o
   2   5  17        4.63        4.30      2.27 o
  -3   6  17       30.62       26.23      6.32 o
  -2   6  17        1.02       -1.04      2.31 o
  -1   6  17        4.23        5.92      2.23 o
   0   6  17        0.91       -1.33      1.95 o
   1   6  17       33.67       49.99      3.80 o
   2   6  17       10.58       10.19      2.50 o
  -3   7  17        4.36       -2.42      3.25 o
  -2   7  17       14.96       18.97      2.76 o
  -1   7  17      185.74      205.07      6.51 o
   0   7  17       26.48       33.40      2.78 o
   1   7  17        0.00        0.14      2.36 o
  -2   8  17       13.11        9.36      2.84 o
  -1   8  17        0.73        1.12      1.95 o
   0   8  17       25.03       23.46      2.90 o
   1   8  17        3.88        1.75      2.46 o
  -2   0  18       22.06       21.91      3.79 o
   0   0  18       50.43       51.00      4.89 o
   2   0  18        0.52       -1.70      3.89 o
  -3   1  18        2.02        4.98      3.44 o
  -2   1  18        6.12        3.76      2.03 o
  -1   1  18        7.54       11.40      2.33 o
   0   1  18        1.55        2.81      2.12 o
   1   1  18        1.30        2.27      2.83 o
   2   1  18        0.06        0.77      2.90 o
  -3   2  18        1.63        1.91      5.47 o
  -2   2  18       22.21       26.33      3.29 o
  -1   2  18        0.44        2.73      2.56 o
   0   2  18        1.80        2.95      2.06 o
   1   2  18        2.26       -1.37      2.73 o
   2   2  18        0.47        1.34      2.92 o
  -3   3  18       64.29       75.24      6.25 o
  -2   3  18        1.64        3.55      2.55 o
  -1   3  18        0.05        0.32      1.99 o
   0   3  18        0.26       -2.44      1.96 o
   1   3  18        4.69        7.63      2.78 o
  -3   4  18       11.68       19.17      4.62 o
  -2   4  18       14.13       16.10      4.77 o
  -1   4  18       10.34       14.16      3.14 o
   0   4  18        0.01       -2.77      1.85 o
   1   4  18       20.41       30.78      5.14 o
  -2   5  18       19.91       21.04      3.30 o
  -1   5  18        3.34        2.20      2.09 o
   0   5  18       22.48       19.90      2.70 o
   1   5  18       13.64       13.05      2.70 o
  -1   6  18        4.58       -1.68      1.90 o
   0   6  18       14.23       14.21      2.58 o
  -1   0  19      146.88      202.81     10.30 o
  -1   1  19        0.88        2.88      2.31 o
 
